# Supplementary material for: Direct observation of deformation and resistance to damage accumulation during shock loading of stabilized nanocrystalline Cu-Ta alloys
Source: Nat Commun. 2024 Oct 23;15:9135. doi: 10.1038/s41467-024-53142-3 (PMC11499930; doi:10.1038/s41467-024-53142-3)
Supplement: Supplementary file 3 — Source Data [file 41467_2024_53142_MOESM3_ESM.xlsx]

## Sheet: Fig 4 XRD pre & post shock
Cu-3Ta Pre-Shock			Cu-3Ta Post-Shock			Cu-1Ta Pre-Shock			Cu-1Ta Post-Shock
2theta (degrees)	Intensity (Arb. Units)		2theta (degrees)	Intensity (Arb. Units)		2theta (degrees)	Intensity (Arb. Units)		2theta (degrees)	Intensity (Arb. Units)
20.0183	214		20.0033	219		19.9833	218		20.0033	238
20.0253	235.06		20.0103	232.12		19.9903	243.41		20.0103	249.385
20.0323	247.483		20.0173	259.615		19.9973	221.927		20.0173	280.086
20.0393	229.808		20.0243	241.814		20.0043	228.596		20.0243	263.385
20.0463	229.769		20.0313	242.273		20.0113	233.385		20.0313	262.667
20.0533	238.032		20.0383	257.402		20.0183	233.707		20.0383	238.637
20.0603	235.154		20.0453	232.423		20.0253	223.385		20.0453	242.039
20.0673	234.408		20.0523	249.256		20.0323	247.865		20.0523	240.419
20.0743	224.179		20.0593	265.992		20.0393	269.351		20.0593	255.359
20.0813	232.365		20.0663	274.096		20.0463	243.155		20.0663	262.192
20.0883	237.987		20.0733	259.167		20.0533	241.572		20.0733	251.077
20.0953	235.357		20.0803	263.487		20.0603	226.413		20.0803	275.602
20.1023	235.59		20.0873	250.129		20.0673	212.436		20.0873	250.437
20.1093	212.751		20.0943	248.444		20.0743	235.971		20.0943	241.861
20.1163	222.91		20.1013	247.145		20.0813	258.546		20.1013	237.363
20.1233	216.052		20.1083	247.994		20.0883	247.084		20.1083	264.82
20.1303	237.684		20.1153	230.658		20.0953	247.402		20.1153	252.392
20.1373	217.63		20.1223	240.244		20.1023	238.126		20.1223	284.58
20.1443	229.499		20.1293	236.538		20.1093	242.653		20.1293	250.269
20.1513	248.85		20.1363	241.966		20.1163	258.776		20.1363	264.517
20.1583	212.701		20.1433	252.964		20.1233	253.856		20.1433	269.897
20.1653	217.038		20.1503	265.969		20.1303	240.955		20.1503	264.706
20.1723	230.743		20.1573	241.915		20.1373	245.372		20.1573	256.802
20.1793	238.188		20.1643	242.476		20.1443	245.953		20.1643	273.047
20.1863	221.361		20.1713	259.691		20.1513	230.847		20.1713	265.154
20.1933	241.109		20.1783	256.913		20.1583	208.537		20.1783	249.817
20.2003	242.39		20.1853	243.945		20.1653	244.608		20.1853	253.666
20.2073	202.098		20.1923	246.731		20.1723	238.136		20.1923	238.867
20.2143	224.622		20.1993	230.907		20.1793	266.186		20.1993	254.512
20.2213	242.892		20.2063	233.525		20.1863	239.769		20.2063	258
20.2283	267.691		20.2133	256.704		20.1933	213.309		20.2133	221.476
20.2353	215.334		20.2203	267.506		20.2003	239.506		20.2203	263.32
20.2423	238.402		20.2273	243.87		20.2073	219.219		20.2273	265.532
20.2493	234.558		20.2343	265		20.2143	263.513		20.2343	246.504
20.2563	233.219		20.2413	259.454		20.2213	256.748		20.2413	267.69
20.2633	223.592		20.2483	242.363		20.2283	247.087		20.2483	255.868
20.2703	228.923		20.2553	233.309		20.2353	234.922		20.2553	269.309
20.2773	224.337		20.2623	226.86		20.2423	255.917		20.2623	252.492
20.2843	224.306		20.2693	231.932		20.2493	234.393		20.2693	239.245
20.2913	208.503		20.2763	235.833		20.2563	201.833		20.2763	266.413
20.2983	212.434		20.2833	245.845		20.2633	207.495		20.2833	286.454
20.3053	217.558		20.2903	234.685		20.2703	212.431		20.2903	276.127
20.3123	197.797		20.2973	239.166		20.2773	240.369		20.2973	259.706
20.3193	216.75		20.3043	245.393		20.2843	224.25		20.3043	269.571
20.3263	233.802		20.3113	255.144		20.2913	221.829		20.3113	267.428
20.3333	234.019		20.3183	256		20.2983	207.29		20.3183	245.425
20.3403	231.921		20.3253	264.985		20.3053	245.061		20.3253	230.206
20.3473	212.942		20.3323	282.51		20.3123	226.339		20.3323	271.718
20.3543	232.95		20.3393	258.874		20.3193	225.412		20.3393	248.512
20.3613	221.948		20.3463	240.246		20.3263	216.124		20.3463	256.807
20.3683	224.762		20.3533	234.139		20.3333	233.946		20.3533	257.292
20.3753	216.294		20.3603	221.647		20.3403	240.881		20.3603	265.254
20.3823	219.223		20.3673	235.331		20.3473	257.224		20.3673	243.666
20.3893	203.831		20.3743	262.828		20.3543	254.191		20.3743	256.701
20.3963	205.806		20.3813	260.695		20.3613	254.348		20.3813	247.542
20.4033	222.003		20.3883	257.003		20.3683	240.926		20.3883	237.858
20.4103	236.93		20.3953	262.709		20.3753	220.686		20.3953	232.907
20.4173	237.122		20.4023	270.755		20.3823	260.532		20.4023	243.96
20.4243	243.576		20.4093	268.791		20.3893	249.589		20.4093	246.316
20.4313	231.38		20.4163	248.932		20.3963	236.828		20.4163	231.472
20.4383	230.974		20.4233	219.721		20.4033	224.309		20.4233	246.562
20.4453	219.121		20.4303	230.377		20.4103	219.822		20.4303	261.028
20.4523	221.253		20.4373	262.573		20.4173	263.854		20.4373	236.613
20.4593	218.978		20.4443	259.519		20.4243	267.195		20.4443	227.422
20.4663	228.432		20.4513	255.063		20.4313	248.043		20.4513	239.478
20.4733	202.582		20.4583	230.862		20.4383	242.862		20.4583	253.828
20.4803	215.602		20.4653	237.894		20.4453	239.487		20.4653	277.053
20.4873	225.693		20.4723	259.314		20.4523	226.235		20.4723	244.666
20.4943	238.042		20.4793	250.917		20.4593	220.62		20.4793	224.571
20.5013	237.867		20.4863	252.408		20.4663	242.985		20.4863	234.711
20.5083	239.093		20.4933	236.808		20.4733	231.811		20.4933	260.828
20.5153	231.457		20.5003	257.44		20.4803	248.709		20.5003	239.154
20.5223	233.922		20.5073	233.545		20.4873	240.773		20.5073	239.382
20.5293	226.811		20.5143	242.883		20.4943	226.647		20.5143	263.213
20.5363	222.295		20.5213	235.28		20.5013	237.622		20.5213	259.787
20.5433	234.582		20.5283	233.032		20.5083	255.453		20.5283	257.064
20.5503	214.272		20.5353	248.158		20.5153	234.762		20.5353	230.022
20.5573	221.9		20.5423	279.796		20.5223	228.1		20.5423	259
20.5643	221.666		20.5493	261.34		20.5293	230.665		20.5493	254.004
20.5713	219.646		20.5563	228.819		20.5363	243.655		20.5563	231.095
20.5783	220.837		20.5633	240.824		20.5433	258.103		20.5633	244.877
20.5853	251.486		20.5703	236.053		20.5503	252.348		20.5703	263.557
20.5923	235.335		20.5773	247.076		20.5573	245.137		20.5773	255.056
20.5993	235.046		20.5843	258.886		20.5643	244.498		20.5843	243.973
20.6063	218.797		20.5913	259.75		20.5713	237.669		20.5913	239.849
20.6133	214.63		20.5983	252.343		20.5783	236.411		20.5983	242.713
20.6203	216.393		20.6053	269.446		20.5853	262.678		20.6053	276.161
20.6273	207.848		20.6123	243.493		20.5923	240.205		20.6123	242.24
20.6343	242.301		20.6193	267.985		20.5993	234.973		20.6193	268.616
20.6413	217.775		20.6263	266.944		20.6063	235.105		20.6263	253.726
20.6483	224.575		20.6333	257.348		20.6133	228.27		20.6333	278.88
20.6553	215.917		20.6403	237.083		20.6203	266.84		20.6403	240.966
20.6623	214.971		20.6473	238.686		20.6273	226.563		20.6473	272.56
20.6693	233.52		20.6543	231.603		20.6343	231.36		20.6543	247.399
20.6763	234.848		20.6613	259.868		20.6413	229.811		20.6613	241.263
20.6833	239.516		20.6683	260.389		20.6483	257.065		20.6683	253.096
20.6903	219		20.6753	267.412		20.6553	271.043		20.6753	261.206
20.6973	236.002		20.6823	249.949		20.6623	210.101		20.6823	263.101
20.7043	244.262		20.6893	238.439		20.6693	227.808		20.6893	275.404
20.7113	235.133		20.6963	239.77		20.6763	255.168		20.6963	268.177
20.7183	243.119		20.7033	229.268		20.6833	248.04		20.7033	259.248
20.7253	253.28		20.7103	251.6		20.6903	251.18		20.7103	259.31
20.7323	208.601		20.7173	282.906		20.6973	258.756		20.7173	235.557
20.7393	227.543		20.7243	251.989		20.7043	237.616		20.7243	255.141
20.7463	208.339		20.7313	249.332		20.7113	224.113		20.7313	243.226
20.7533	218.369		20.7383	258.594		20.7183	222.045		20.7383	258.189
20.7603	248.915		20.7453	247.233		20.7253	239.466		20.7453	273.449
20.7673	242.552		20.7523	253.367		20.7323	259.164		20.7523	247.65
20.7743	221.302		20.7593	216.217		20.7393	240.307		20.7593	246.766
20.7813	235.325		20.7663	267.665		20.7463	242		20.7663	265.298
20.7883	209.584		20.7733	235.864		20.7533	244.003		20.7733	260.405
20.7953	214.439		20.7803	245.886		20.7603	236.667		20.7803	225.343
20.8023	199.907		20.7873	249.953		20.7673	214.837		20.7873	248.302
20.8093	224.424		20.7943	250.333		20.7743	229.576		20.7943	266.424
20.8163	234.164		20.8013	240.653		20.7813	258.879		20.8013	269
20.8233	233.209		20.8083	232.74		20.7883	243.221		20.8083	275.791
20.8303	229.684		20.8153	233.835		20.7953	237.62		20.8153	253.341
20.8373	233.749		20.8223	245.998		20.8023	242.25		20.8223	266.493
20.8443	237.448		20.8293	231.863		20.8093	230.576		20.8293	268.472
20.8513	230.06		20.8363	223.589		20.8163	202.414		20.8363	238.768
20.8583	245.125		20.8433	228.691		20.8233	229.352		20.8433	267.249
20.8653	219.823		20.8503	241.779		20.8303	255.72		20.8503	262.764
20.8723	208.891		20.8573	229.51		20.8373	239.591		20.8573	247
20.8793	219.147		20.8643	252.995		20.8443	259.137		20.8643	249.797
20.8863	220		20.8713	225.708		20.8513	215.661		20.8713	264.292
20.8933	220.28		20.8783	234.797		20.8583	252.855		20.8783	254.084
20.9003	222.73		20.8853	258.604		20.8653	227.302		20.8853	244.692
20.9073	230.946		20.8923	280.932		20.8723	251.655		20.8923	250.946
20.9143	222.691		20.8993	266.565		20.8793	250.126		20.8993	271.395
20.9213	211.446		20.9063	243.214		20.8863	231.188		20.9063	271.839
20.9283	214.778		20.9133	236.607		20.8933	232.887		20.9133	244.117
20.9353	219.417		20.9203	239.26		20.9003	233.292		20.9203	248.897
20.9423	224.23		20.9273	242.947		20.9073	232		20.9273	246.336
20.9493	233.096		20.9343	266.049		20.9143	243.334		20.9343	243.81
20.9563	234.124		20.9413	266.621		20.9213	232.863		20.9413	280.785
20.9633	214.217		20.9483	240.564		20.9283	255.494		20.9483	242.665
20.9703	231.61		20.9553	272.685		20.9353	246.917		20.9553	242.042
20.9773	188.28		20.9623	235.522		20.9423	236.627		20.9623	246.478
20.9843	226.888		20.9693	240.311		20.9493	229.748		20.9693	246.898
20.9913	220.003		20.9763	236.625		20.9563	220.554		20.9763	277.614
20.9983	238.355		20.9833	261.454		20.9633	246.198		20.9833	249.575
21.0053	221.587		20.9903	254.568		20.9703	261.889		20.9903	274.026
21.0123	223.955		20.9973	235.886		20.9773	234.582		20.9973	243.434
21.0193	233.393		21.0043	228.248		20.9843	222.383		21.0043	245.112
21.0263	236.226		21.0113	241.073		20.9913	235.076		21.0113	267.219
21.0333	230.493		21.0183	244.978		20.9983	229.956		21.0183	269.262
21.0403	228.377		21.0253	240.317		21.0053	225.329		21.0253	263.036
21.0473	253.37		21.0323	271.424		21.0123	241.949		21.0323	259.368
21.0543	240.118		21.0393	270.15		21.0193	232.74		21.0393	267.441
21.0613	226.306		21.0463	237.441		21.0263	237.694		21.0463	274.347
21.0683	218.451		21.0533	262.94		21.0333	224.03		21.0533	238.511
21.0753	216.026		21.0603	267.931		21.0403	246.978		21.0603	269.918
21.0823	229.932		21.0673	230.864		21.0473	234.796		21.0673	229.473
21.0893	229.537		21.0743	234.374		21.0543	227.701		21.0743	277.403
21.0963	234.805		21.0813	261.579		21.0613	211.633		21.0813	275.788
21.1033	237.998		21.0883	236.269		21.0683	250.262		21.0883	261.401
21.1103	226.001		21.0953	248		21.0753	229		21.0953	266.335
21.1173	220.007		21.1023	246.004		21.0823	232.594		21.1023	255.413
21.1243	227.966		21.1093	234.62		21.0893	236.138		21.1093	236.086
21.1313	229.111		21.1163	244.675		21.0963	240.381		21.1163	262.628
21.1383	213.608		21.1233	251.834		21.1033	228.658		21.1233	252.14
21.1453	198.715		21.1303	253.635		21.1103	222.978		21.1303	251.898
21.1523	200.766		21.1373	240.469		21.1173	223.078		21.1373	251.39
21.1593	223.121		21.1443	227.626		21.1243	219.61		21.1443	239.626
21.1663	212.467		21.1513	227.726		21.1313	229.355		21.1513	237.137
21.1733	243.451		21.1583	274.459		21.1383	223.566		21.1583	263.017
21.1803	236.046		21.1653	239.178		21.1453	223		21.1653	257.037
21.1873	233.458		21.1723	244.877		21.1523	255.137		21.1723	230.898
21.1943	212.046		21.1793	241.593		21.1593	243.023		21.1793	274.233
21.2013	221.729		21.1863	231.223		21.1663	251.747		21.1863	263.176
21.2083	213.113		21.1933	231.385		21.1733	262.125		21.1933	246.03
21.2153	241.286		21.2003	250.145		21.1803	268.387		21.2003	263.714
21.2223	240.107		21.2073	269.786		21.1873	248.072		21.2073	263.321
21.2293	230.082		21.2143	258.146		21.1943	240.15		21.2143	249.8
21.2363	216.392		21.2213	236.696		21.2013	282.69		21.2213	247.538
21.2433	212.69		21.2283	223.31		21.2083	247.618		21.2283	253.986
21.2503	233.787		21.2353	235.761		21.2153	242.206		21.2353	242.369
21.2573	207.246		21.2423	239.208		21.2223	246.967		21.2423	258.377
21.2643	213.757		21.2493	231.468		21.2293	253.064		21.2493	253.146
21.2713	214.717		21.2563	225.717		21.2363	257.713		21.2563	261.991
21.2783	210.309		21.2633	259.142		21.2433	226.626		21.2633	256.618
21.2853	233.736		21.2703	261.011		21.2503	260.593		21.2703	256
21.2923	212		21.2773	257.392		21.2573	227.878		21.2773	274.172
21.2993	212.364		21.2843	244.449		21.2643	258.542		21.2843	257.814
21.3063	218.566		21.2913	225.437		21.2713	247.249		21.2913	240.686
21.3133	227.905		21.2983	228.079		21.2783	248.825		21.2983	241.095
21.3203	215.763		21.3053	254.847		21.2853	255.316		21.3053	258.36
21.3273	222.204		21.3123	263.384		21.2923	249.047		21.3123	264.728
21.3343	230.201		21.3193	235.642		21.2993	246.441		21.3193	277.905
21.3413	223.499		21.3263	248.529		21.3063	228.151		21.3263	250.461
21.3483	220.82		21.3333	259.659		21.3133	230.83		21.3333	232.777
21.3553	235.697		21.3403	249.532		21.3203	214.367		21.3403	234.44
21.3623	227.106		21.3473	236.389		21.3273	222.505		21.3473	254.963
21.3693	227.919		21.3543	228.297		21.3343	261.921		21.3543	264.784
21.3763	223.049		21.3613	244.852		21.3413	231.896		21.3613	272.651
21.3833	231.163		21.3683	247.084		21.3483	242.41		21.3683	267.586
21.3903	240.843		21.3753	247		21.3553	218.454		21.3753	265.035
21.3973	231.781		21.3823	234.585		21.3623	235.122		21.3823	276.39
21.4043	244.929		21.3893	249.911		21.3693	220.301		21.3893	243.85
21.4113	227.369		21.3963	276.918		21.3763	237.819		21.3963	240.438
21.4183	224.95		21.4033	255.327		21.3833	236.752		21.4033	268.217
21.4253	237.804		21.4103	224.784		21.3903	233.804		21.4103	266.392
21.4323	236.42		21.4173	219.259		21.3973	224.44		21.4173	248.6
21.4393	229.06		21.4243	241.355		21.4043	237.972		21.4243	252.522
21.4463	225.299		21.4313	240.313		21.4113	252.726		21.4313	250.199
21.4533	227.741		21.4383	253.833		21.4183	231.584		21.4383	266.102
21.4603	215.196		21.4453	241.913		21.4253	211.746		21.4453	242.978
21.4673	217.689		21.4523	260.425		21.4323	227.757		21.4523	239.801
21.4743	226.219		21.4593	228.911		21.4393	243.219		21.4593	255.106
21.4813	190.036		21.4663	263.244		21.4463	226.44		21.4663	245.345
21.4883	205.747		21.4733	231.055		21.4533	243.017		21.4733	259.378
21.4953	234.355		21.4803	228.952		21.4603	228.406		21.4803	247.334
21.5023	214.186		21.4873	276.729		21.4673	215.059		21.4873	236.466
21.5093	238.394		21.4943	249.738		21.4743	238.457		21.4943	245.805
21.5163	217.35		21.5013	257.007		21.4813	240.469		21.5013	240.021
21.5233	225.509		21.5083	223.277		21.4883	268.83		21.5083	259.482
21.5303	242.312		21.5153	224.688		21.4953	257.39		21.5153	262.536
21.5373	234		21.5223	228.518		21.5023	250.362		21.5223	263.012
21.5443	215.969		21.5293	221.44		21.5093	251.162		21.5293	258.88
21.5513	214.253		21.5363	216.434		21.5163	234.374		21.5363	247.856
21.5583	236.144		21.5433	247.052		21.5233	233.728		21.5433	254.884
21.5653	227.423		21.5503	252.291		21.5303	237.169		21.5503	260.7
21.5723	219.181		21.5573	238.59		21.5373	235		21.5573	247.543
21.5793	214.916		21.5643	272.693		21.5443	246.565		21.5643	261.732
21.5863	207.302		21.5713	253.698		21.5513	264.233		21.5713	267
21.5933	254.786		21.5783	249.807		21.5583	236.283		21.5783	267
21.6003	212.486		21.5853	229.637		21.5653	206.819		21.5853	279.606
21.6073	215.329		21.5923	250.826		21.5723	243.108		21.5923	283.784
21.6143	247.527		21.5993	272.591		21.5793	244.059		21.5993	276.774
21.6213	218.01		21.6063	270.179		21.5863	226.832		21.6063	262.969
21.6283	224.408		21.6133	272.715		21.5933	233.743		21.6133	247.531
21.6353	227.496		21.6203	256.584		21.6003	246.063		21.6203	243.593
21.6423	228.038		21.6273	238.126		21.6073	215.266		21.6273	250.114
21.6493	233.7		21.6343	227.133		21.6143	217.033		21.6343	260.6
21.6563	248.986		21.6413	233.993		21.6213	240.983		21.6413	267.483
21.6633	236.012		21.6483	238.605		21.6283	250.25		21.6483	260.275
21.6703	223.113		21.6553	253.065		21.6353	247.056		21.6553	263.018
21.6773	221.319		21.6623	249.034		21.6423	231.844		21.6623	256.051
21.6843	222.587		21.6693	242.236		21.6493	252.288		21.6693	266.113
21.6913	230.646		21.6763	267.754		21.6563	264.323		21.6763	215.508
21.6983	228.412		21.6833	266.721		21.6633	247.06		21.6833	260.511
21.7053	197.176		21.6903	241.919		21.6703	243.073		21.6903	264.11
21.7123	216.705		21.6973	264.059		21.6773	237.97		21.6973	246.587
21.7193	210.542		21.7043	265.043		21.6843	237.766		21.7043	233.191
21.7263	242.866		21.7113	256.486		21.6913	239.817		21.7113	239.697
21.7333	238.597		21.7183	260.825		21.6983	214.369		21.7183	262.175
21.7403	239.289		21.7253	257.578		21.7053	232.249		21.7253	251.584
21.7473	222.229		21.7323	244.377		21.7123	247.049		21.7323	243.525
21.7543	214.988		21.7393	256.304		21.7193	231.088		21.7393	244.585
21.7613	226.89		21.7463	267.753		21.7263	248.027		21.7463	238.027
21.7683	218.219		21.7533	277.609		21.7333	248.797		21.7533	232.644
21.7753	221.266		21.7603	263.493		21.7403	237.236		21.7603	238.133
21.7823	226.157		21.7673	244.471		21.7473	254.599		21.7673	251.994
21.7893	211.87		21.7743	241.791		21.7543	262.968		21.7743	256
21.7963	222.014		21.7813	243.824		21.7613	249.635		21.7813	279.906
21.8033	228.562		21.7883	234.204		21.7683	238.094		21.7883	261.845
21.8103	241.439		21.7953	259.791		21.7753	226.475		21.7953	274.309
21.8173	249.631		21.8023	242.023		21.7823	219.046		21.8023	299.078
21.8243	233.821		21.8093	245.232		21.7893	221.714		21.8093	260.536
21.8313	230.445		21.8163	262.557		21.7963	233.199		21.8163	267.555
21.8383	219.782		21.8233	235.439		21.8033	256.443		21.8233	268.904
21.8453	215.168		21.8303	244		21.8103	253.68		21.8303	249.184
21.8523	222.292		21.8373	237.624		21.8173	247.959		21.8373	252.79
21.8593	225.205		21.8443	245.762		21.8243	264.989		21.8443	244.83
21.8663	243.168		21.8513	264.726		21.8313	260.912		21.8513	252.62
21.8733	243.835		21.8583	246.6		21.8383	241.129		21.8583	238.6
21.8803	231.523		21.8653	231.57		21.8453	244.811		21.8653	266.293
21.8873	232.742		21.8723	259.215		21.8523	246.944		21.8723	270.865
21.8943	243.772		21.8793	245.437		21.8593	241.49		21.8793	241.954
21.9013	227.371		21.8863	228.639		21.8663	244.089		21.8863	260.355
21.9083	218.579		21.8933	242.914		21.8733	226.433		21.8933	269.536
21.9153	214.198		21.9003	268.759		21.8803	225.901		21.9003	281.404
21.9223	223.581		21.9073	259.033		21.8873	218.817		21.9073	264.149
21.9293	253.692		21.9143	261.994		21.8943	211.148		21.9143	272.834
21.9363	207.491		21.9213	266.291		21.9013	247.491		21.9213	269.211
21.9433	218.153		21.9283	229.507		21.9083	249.756		21.9283	259.431
21.9503	225.155		21.9353	231.903		21.9153	223.903		21.9353	261
21.9573	218.827		21.9423	230.956		21.9223	217.391		21.9423	259.261
21.9643	215.554		21.9493	260.975		21.9293	229.109		21.9493	260.968
21.9713	220.559		21.9563	248.98		21.9363	250.165		21.9563	262.717
21.9783	215.174		21.9633	225.849		21.9433	244.791		21.9633	258.093
21.9853	218.74		21.9703	245.127		21.9503	240.353		21.9703	252.873
21.9923	214.852		21.9773	263.938		21.9573	236.852		21.9773	246.963
21.9993	227.395		21.9843	265.038		21.9643	223.312		21.9843	266.121
22.0063	227.32		21.9913	231.353		21.9713	232.172		21.9913	263.262
22.0133	223.367		21.9983	253.841		21.9783	215.691		21.9983	233.792
22.0203	216.393		22.0053	229.682		21.9853	237.542		22.0053	234.72
22.0273	181.549		22.0123	282.573		21.9923	229.736		22.0123	262.746
22.0343	233.854		22.0193	242.452		21.9993	205.452		22.0193	241.515
22.0413	217.29		22.0263	260.285		22.0063	220.718		22.0263	281.432
22.0483	206.431		22.0333	254.898		22.0133	207.209		22.0333	269.76
22.0553	225.074		22.0403	231.577		22.0203	226.433		22.0403	272.72
22.0623	217.611		22.0473	243.389		22.0273	264.759		22.0473	240.269
22.0693	218.299		22.0543	252.076		22.0343	233.18		22.0543	241.114
22.0763	218.893		22.0613	251.366		22.0413	224.055		22.0613	255.212
22.0833	223.422		22.0683	252.101		22.0483	233		22.0683	243.178
22.0903	223.693		22.0753	237.173		22.0553	240.276		22.0753	233.457
22.0973	197.496		22.0823	238.469		22.0623	240.292		22.0823	259.866
22.1043	223.461		22.0893	256.343		22.0693	224.702		22.0893	241.449
22.1113	192.529		22.0963	272.075		22.0763	240.125		22.0963	246.295
22.1183	215.979		22.1033	250.605		22.0833	243.257		22.1033	272.653
22.1253	215.375		22.1103	244.188		22.0903	213		22.1103	251.625
22.1323	225.97		22.1173	256.007		22.0973	228.007		22.1173	277.94
22.1393	218.84		22.1243	260.799		22.1043	229.65		22.1243	260.531
22.1463	227.821		22.1313	295.412		22.1113	229.359		22.1313	244.133
22.1533	217.644		22.1383	261.995		22.1183	258.417		22.1383	260.558
22.1603	234.418		22.1453	221.062		22.1253	255.402		22.1453	249.687
22.1673	228.273		22.1523	274.919		22.1323	242.048		22.1523	246.283
22.1743	216.639		22.1593	236.186		22.1393	261.198		22.1593	242.25
22.1813	221.576		22.1663	219.185		22.1463	252.054		22.1663	282.022
22.1883	211.471		22.1733	241.619		22.1533	238.731		22.1733	260.112
22.1953	229.997		22.1803	252.404		22.1603	238.599		22.1803	248.595
22.2023	235.336		22.1873	285.295		22.1673	229.676		22.1873	275.656
22.2093	234.732		22.1943	271.383		22.1743	215.944		22.1943	243.918
22.2163	243.784		22.2013	256.403		22.1813	224.18		22.2013	257.152
22.2233	215.731		22.2083	239.569		22.1883	207.109		22.2083	245.839
22.2303	211		22.2153	262.139		22.1953	200.276		22.2153	240.207
22.2373	229.949		22.2223	279.957		22.2023	247.87		22.2223	258.949
22.2443	202.414		22.2293	243.492		22.2093	227.365		22.2293	247.334
22.2513	232.939		22.2363	236.389		22.2163	219.168		22.2363	263.496
22.2583	203.508		22.2433	238.216		22.2233	228.568		22.2433	236.864
22.2653	226.196		22.2503	236.573		22.2303	237.622		22.2503	236.063
22.2723	234.058		22.2573	241		22.2373	242.044		22.2573	259.817
22.2793	225.605		22.2643	242.974		22.2443	236		22.2643	235.842
22.2863	228.227		22.2713	255.219		22.2513	224.937		22.2713	237.914
22.2933	210.912		22.2783	245.967		22.2583	223.598		22.2783	253.908
22.3003	207.429		22.2853	232.747		22.2653	231.033		22.2853	249.131
22.3073	223.277		22.2923	255.79		22.2723	254.067		22.2923	244.958
22.3143	235.437		22.2993	250.03		22.2793	236.512		22.2993	237.563
22.3213	227.118		22.3063	224.196		22.2863	242.427		22.3063	235.584
22.3283	189.665		22.3133	237.884		22.2933	225.541		22.3133	241.15
22.3353	215.437		22.3203	279.834		22.3003	245.115		22.3203	247.548
22.3423	235.835		22.3273	240.393		22.3073	222.229		22.3273	269.799
22.3493	212.142		22.3343	226.142		22.3143	220.512		22.3343	243.343
22.3563	231.493		22.3413	241.793		22.3213	259.78		22.3413	247.643
22.3633	234.052		22.3483	222.791		22.3283	240.209		22.3483	247.668
22.3703	228.977		22.3553	244.116		22.3353	224.256		22.3553	272.117
22.3773	224.712		22.3623	250.305		22.3423	237.882		22.3623	230.407
22.3843	232.484		22.3693	238.989		22.3493	249.081		22.3693	238.234
22.3913	242.637		22.3763	246.818		22.3563	229		22.3763	222.364
22.3983	226.147		22.3833	246.125		22.3633	261.038		22.3833	229.457
22.4053	230.914		22.3903	258.392		22.3703	249.78		22.3903	231.782
22.4123	228.242		22.3973	263.04		22.3773	211.282		22.3973	254.089
22.4193	216.244		22.4043	259.122		22.3843	231.34		22.4043	253.172
22.4263	207.714		22.4113	265.071		22.3913	230.214		22.4113	273.714
22.4333	221.335		22.4183	268.704		22.3983	244.891		22.4183	244.366
22.4403	235.936		22.4253	258.9		22.4053	217.7		22.4253	229.736
22.4473	212.389		22.4323	231.421		22.4123	213.031		22.4323	242.782
22.4543	213.381		22.4393	244.203		22.4193	190.026		22.4393	241.152
22.4613	253.909		22.4463	249.169		22.4263	226.48		22.4463	243.532
22.4683	223.916		22.4533	252.14		22.4333	215.549		22.4533	240.916
22.4753	230.494		22.4603	230.738		22.4403	215.756		22.4603	244.501
22.4823	233.266		22.4673	250.681		22.4473	211.84		22.4673	248.996
22.4893	225.673		22.4743	249.636		22.4543	219.527		22.4743	255.509
22.4963	230.448		22.4813	236.962		22.4613	217.967		22.4813	250.377
22.5033	224.828		22.4883	243.886		22.4683	232.03		22.4883	268.829
22.5103	202.164		22.4953	242.322		22.4753	225.036		22.4953	271.292
22.5173	217.165		22.5023	236.238		22.4823	233.518		22.5023	253.358
22.5243	253.391		22.5093	241.269		22.4893	230.174		22.5093	281.938
22.5313	230.05		22.5163	255.91		22.4963	221.441		22.5163	267.167
22.5383	231.992		22.5233	236.171		22.5033	243.829		22.5233	220.952
22.5453	215.765		22.5303	272.117		22.5103	261.676		22.5303	252.293
22.5523	218.89		22.5373	235.903		22.5173	225.837		22.5373	224.705
22.5593	226.204		22.5443	264.646		22.5243	264.939		22.5443	243.469
22.5663	213.197		22.5513	257.552		22.5313	242.773		22.5513	240.616
22.5733	238.695		22.5583	262.884		22.5383	245.643		22.5583	296.571
22.5803	208.988		22.5653	260.198		22.5453	235.102		22.5653	231.571
22.5873	235.145		22.5723	248.275		22.5523	239.252		22.5723	236.676
22.5943	232.126		22.5793	261.867		22.5593	207.369		22.5793	252.987
22.6013	222.076		22.5863	260.158		22.5663	201.091		22.5863	258.174
22.6083	219.189		22.5933	255.224		22.5733	221.252		22.5933	266.637
22.6153	211.48		22.6003	262.113		22.5803	219.776		22.6003	257.205
22.6223	197		22.6073	269.114		22.5873	249.263		22.6073	279.167
22.6293	213.958		22.6143	245.335		22.5943	223.538		22.6143	238.658
22.6363	219.454		22.6213	244.183		22.6013	231.595		22.6213	261.506
22.6433	215.644		22.6283	267.816		22.6083	224.058		22.6283	259.736
22.6503	224.053		22.6353	232.167		22.6153	230.958		22.6353	272.39
22.6573	234.715		22.6423	228.971		22.6223	221.313		22.6423	249.711
22.6643	218.756		22.6493	239.209		22.6293	209.814		22.6493	267
22.6713	236.752		22.6563	263.655		22.6363	254.232		22.6563	268.976
22.6783	229.746		22.6633	212.235		22.6433	236.616		22.6633	279.53
22.6853	250.365		22.6703	230.838		22.6503	227.365		22.6703	244.216
22.6923	246.194		22.6773	240.303		22.6573	231.973		22.6773	244.109
22.6993	234.866		22.6843	248.01		22.6643	226.845		22.6843	262.038
22.7063	246.333		22.6913	251.731		22.6713	242.186		22.6913	244.565
22.7133	221.487		22.6983	235.484		22.6783	251.481		22.6983	257.038
22.7203	226.651		22.7053	232.838		22.6853	251.244		22.7053	271.703
22.7273	231.464		22.7123	235		22.6923	240.152		22.7123	276.803
22.7343	219.498		22.7193	239.201		22.6993	238.002		22.7193	277.6
22.7413	224.963		22.7263	241.766		22.7063	254.795		22.7263	285.43
22.7483	213.845		22.7333	227.845		22.7133	260.665		22.7333	242.205
22.7553	227.18		22.7403	257.359		22.7203	241.225		22.7403	254.573
22.7623	221.279		22.7473	220.465		22.7273	215.837		22.7473	244.454
22.7693	239.812		22.7543	244.533		22.7343	235.06		22.7543	262
22.7763	232.536		22.7613	257.389		22.7413	207.561		22.7613	260.536
22.7833	218.017		22.7683	227.768		22.7483	225.604		22.7683	247
22.7903	215.071		22.7753	250.911		22.7553	242.39		22.7753	241.018
22.7973	223.482		22.7823	260.148		22.7623	240.555		22.7823	242.63
22.8043	227		22.7893	245.2		22.7693	242.474		22.7893	283.124
22.8113	224.856		22.7963	244.433		22.7763	244.292		22.7963	254.567
22.8183	220.515		22.8033	249.08		22.7833	243.19		22.8033	255.86
22.8253	229.102		22.8103	244.929		22.7903	234.102		22.8103	265.51
22.8323	237.627		22.8173	244.863		22.7973	253.922		22.8173	264.51
22.8393	208.17		22.8243	252.018		22.8043	243.657		22.8243	263.919
22.8463	227.678		22.8313	247.641		22.8113	231.44		22.8313	272.12
22.8533	218.998		22.8383	237.564		22.8183	210.171		22.8383	269.217
22.8603	216.785		22.8453	255.633		22.8253	216.709		22.8453	237.657
22.8673	240.967		22.8523	265.669		22.8323	261.14		22.8523	235.917
22.8743	234.278		22.8593	207.399		22.8393	244.776		22.8593	264.05
22.8813	208.005		22.8663	225.096		22.8463	235.818		22.8663	263.904
22.8883	228.944		22.8733	244.898		22.8533	233.056		22.8733	249.295
22.8953	234.224		22.8803	237.211		22.8603	226.882		22.8803	283.671
22.9023	237.319		22.8873	239.116		22.8673	233.725		22.8873	271.797
22.9093	234.454		22.8943	260.068		22.8743	248.605		22.8943	248.395
22.9163	227.447		22.9013	256.932		22.8813	222.932		22.9013	263.51
22.9233	227.274		22.9083	246.091		22.8883	220.397		22.9083	263.817
22.9303	225.541		22.9153	244.219		22.8953	228.329		22.9153	272
22.9373	242.074		22.9223	234.2		22.9023	227.895		22.9223	250.263
22.9443	242.876		22.9293	234.56		22.9093	230.124		22.9293	230.815
22.9513	232.711		22.9363	227.451		22.9163	253.852		22.9363	253.62
22.9583	212.785		22.9433	217.442		22.9233	233.948		22.9433	269.378
22.9653	221.404		22.9503	254.098		22.9303	232.43		22.9503	265.684
22.9723	239.188		22.9573	239.003		22.9373	219.669		22.9573	245.003
22.9793	235.129		22.9643	258.501		22.9443	233.889		22.9643	260.335
22.9863	239.798		22.9713	231.915		22.9513	229.609		22.9713	227.033
22.9933	216.151		22.9783	233.717		22.9583	246.245		22.9783	250.509
23.0003	217		22.9853	247.48		22.9653	238.959		22.9853	260.303
23.0073	210.765		22.9923	248.802		22.9723	231.118		22.9923	259.898
23.0143	204.79		22.9993	252.014		22.9793	237.951		22.9993	235.112
23.0213	227.991		23.0063	235.982		22.9863	236.832		23.0063	241.697
23.0283	230.661		23.0133	245.661		22.9933	225.465		23.0133	277.661
23.0353	219.42		23.0203	246.484		23.0003	240.515		23.0203	252.71
23.0423	222.605		23.0273	250.385		23.0073	244.333		23.0273	244.605
23.0493	206.894		23.0343	243.192		23.0143	249.702		23.0343	248.638
23.0563	214.183		23.0413	229.541		23.0213	237.082		23.0413	243.518
23.0633	220.813		23.0483	254.466		23.0283	230.813		23.0483	261.52
23.0703	242.989		23.0553	239.891		23.0353	238.916		23.0553	273.916
23.0773	191.144		23.0623	225.65		23.0423	215.409		23.0623	260.813
23.0843	228		23.0693	264.41		23.0493	229.952		23.0693	243.277
23.0913	225.73		23.0763	214.513		23.0563	225.217		23.0763	265.452
23.0983	203.624		23.0833	201.335		23.0633	217.879		23.0833	260.445
23.1053	232.686		23.0903	231.847		23.0703	231.107		23.0903	273.215
23.1123	229.306		23.0973	242.244		23.0773	234.291		23.0973	276.813
23.1193	208.805		23.1043	234.699		23.0843	219.597		23.1043	240.538
23.1263	221.276		23.1113	261.457		23.0913	228.922		23.1113	232
23.1333	228.379		23.1183	262.146		23.0983	234.729		23.1183	237.233
23.1403	238.045		23.1253	261.71		23.1053	226.045		23.1253	251.129
23.1473	242.784		23.1323	256.094		23.1123	235.041		23.1323	244.62
23.1543	222.442		23.1393	249.651		23.1193	241.721		23.1393	238.023
23.1613	255.957		23.1463	239.372		23.1263	231.409		23.1463	240.481
23.1683	237.111		23.1533	252.138		23.1333	252.013		23.1533	274.889
23.1753	204.553		23.1603	266.477		23.1403	262.366		23.1603	260.299
23.1823	212.272		23.1673	231.365		23.1473	224.486		23.1673	269.212
23.1893	205.095		23.1743	234.056		23.1543	264.552		23.1743	269.771
23.1963	223.006		23.1813	242.348		23.1613	189.023		23.1813	229.575
23.2033	237.105		23.1883	227.765		23.1683	241.276		23.1883	238.105
23.2103	241.753		23.1953	267.344		23.1753	239.935		23.1953	242.753
23.2173	228.671		23.2023	249.966		23.1823	229.894		23.2023	243.469
23.2243	210.938		23.2093	242.114		23.1893	231.295		23.2093	270.684
23.2313	223.584		23.2163	257.955		23.1963	231.254		23.2163	259.894
23.2383	237.476		23.2233	244.777		23.2033	234.961		23.2233	251.67
23.2453	208.787		23.2303	233.039		23.2103	234.497		23.2303	267.071
23.2523	216.831		23.2373	249.866		23.2173	238.593		23.2373	253.558
23.2593	222.664		23.2443	258.988		23.2243	231.656		23.2443	283.41
23.2663	222		23.2513	233.24		23.2313	243.684		23.2513	290.519
23.2733	206.792		23.2583	230.603		23.2383	243.397		23.2583	286.8
23.2803	199.533		23.2653	232		23.2453	229.866		23.2653	280.067
23.2873	201.799		23.2723	229.201		23.2523	229.866		23.2723	240.75
23.2943	206.996		23.2793	242.988		23.2593	209.018		23.2793	247.992
23.3013	214.981		23.2863	265.711		23.2663	231.281		23.2863	273.869
23.3083	225.183		23.2933	231.552		23.2733	223.764		23.2933	271.737
23.3153	205.936		23.3003	226.353		23.2803	238.438		23.3003	270.594
23.3223	231.585		23.3073	248.49		23.2873	230.339		23.3073	269.038
23.3293	233.688		23.3143	261.991		23.2943	241.063		23.3143	247.429
23.3363	230.983		23.3213	260.827		23.3013	225.017		23.3213	231.156
23.3433	223.818		23.3283	250.909		23.3083	227.554		23.3283	240.851
23.3503	228.401		23.3353	236.006		23.3153	228.709		23.3353	237.18
23.3573	228.713		23.3423	222.047		23.3223	247.216		23.3423	248.668
23.3643	226.938		23.3493	239.169		23.3293	251.092		23.3493	237.508
23.3713	209.167		23.3563	260.189		23.3363	240.633		23.3563	234.006
23.3783	230.378		23.3633	267.97		23.3433	224.708		23.3633	225.09
23.3853	236.28		23.3703	257.817		23.3503	228.742		23.3703	229.742
23.3923	209.132		23.3773	238.397		23.3573	233.706		23.3773	254.162
23.3993	211.964		23.3843	267.774		23.3643	248.891		23.3843	248.058
23.4063	226		23.3913	248.646		23.3713	208.535		23.3913	247.587
23.4133	222.995		23.3983	239.745		23.3783	252.506		23.3983	241.626
23.4203	201.809		23.4053	221.977		23.3853	273.937		23.4053	249.637
23.4273	205.896		23.4123	244.804		23.3923	261.515		23.4123	268.865
23.4343	215.141		23.4193	248.704		23.3993	250.691		23.4193	272.226
23.4413	211.632		23.4263	255.363		23.4063	224.22		23.4263	257.17
23.4483	215.154		23.4333	254.483		23.4133	228.02		23.4333	246.221
23.4553	211.181		23.4403	257.428		23.4203	231.91		23.4403	238.839
23.4623	217.355		23.4473	274.645		23.4273	225.878		23.4473	260.721
23.4693	224.896		23.4543	250.072		23.4343	221.69		23.4543	252.657
23.4763	216.459		23.4613	252.427		23.4413	223.885		23.4613	237.951
23.4833	224.601		23.4683	247.762		23.4483	236.026		23.4683	243.088
23.4903	217.754		23.4753	245.854		23.4553	241.561		23.4753	256.099
23.4973	273.963		23.4823	232.199		23.4623	244.76		23.4823	272.721
23.5043	221.796		23.4893	247.767		23.4693	242.041		23.4893	267.096
23.5113	209.63		23.4963	240.893		23.4763	242.529		23.4963	263.58
23.5183	221.238		23.5033	255.219		23.4833	220.869		23.5033	254.575
23.5253	224.48		23.5103	242.37		23.4903	259.775		23.5103	246.96
23.5323	234.517		23.5173	238.975		23.4973	264.212		23.5173	264.271
23.5393	233.571		23.5243	220.19		23.5043	239.413		23.5243	268.111
23.5463	220.511		23.5313	221.976		23.5113	229.477		23.5313	258.209
23.5533	243.5		23.5383	252.848		23.5183	222.6		23.5383	262.651
23.5603	231.45		23.5453	269.968		23.5253	218.741		23.5453	259.291
23.5673	216.747		23.5523	266.67		23.5323	226.725		23.5523	246.45
23.5743	215.405		23.5593	247.486		23.5393	253.568		23.5593	236.189
23.5813	215.43		23.5663	250.868		23.5463	247.702		23.5663	243.289
23.5883	212.094		23.5733	238.034		23.5533	239.657		23.5733	276.245
23.5953	207.611		23.5803	260.116		23.5603	227.984		23.5803	266.358
23.6023	228.927		23.5873	244.901		23.5673	240.618		23.5873	275.791
23.6093	208.464		23.5943	236.141		23.5743	238.081		23.5943	276.02
23.6163	222.954		23.6013	241.244		23.5813	229.138		23.6013	260.94
23.6233	221.101		23.6083	263.967		23.5883	233.123		23.6083	241.246
23.6303	215.607		23.6153	244.643		23.5953	242.536		23.6153	254.715
23.6373	222.266		23.6223	255.474		23.6023	236.677		23.6223	240.875
23.6443	224.666		23.6293	225.799		23.6093	216.91		23.6293	260.244
23.6513	229.341		23.6363	231.623		23.6163	232.264		23.6363	262.245
23.6583	220.887		23.6433	242.531		23.6233	235.556		23.6433	264.105
23.6653	222.51		23.6503	248.334		23.6303	237.549		23.6503	253.727
23.6723	213.784		23.6573	237.12		23.6373	235.968		23.6573	250.944
23.6793	219.202		23.6643	261.973		23.6443	215.018		23.6643	260.927
23.6863	222.458		23.6713	263.539		23.6513	232.63		23.6713	240.746
23.6933	199.309		23.6783	247.929		23.6583	230.055		23.6783	239.747
23.7003	199.727		23.6853	223.136		23.6653	231.887		23.6853	257.978
23.7073	203.721		23.6923	285.224		23.6723	245.7		23.6923	275.515
23.7143	213.734		23.6993	227.755		23.6793	221.691		23.6993	233.197
23.7213	184.903		23.7063	244.714		23.6863	224.762		23.7063	269.564
23.7283	231.847		23.7133	262		23.6933	220.588		23.7133	257.623
23.7353	236.59		23.7203	259.762		23.7003	236.582		23.7203	245.656
23.7423	226.907		23.7273	254.244		23.7073	242.564		23.7273	247.337
23.7493	231.172		23.7343	264.299		23.7143	228.701		23.7343	264.092
23.7563	232.192		23.7413	240.842		23.7213	254.012		23.7413	265.392
23.7633	236.192		23.7483	237.053		23.7283	258.762		23.7483	247.06
23.7703	227.483		23.7553	247.483		23.7353	246.523		23.7553	253.517
23.7773	226.709		23.7623	251.265		23.7423	248.861		23.7623	261.695
23.7843	229.907		23.7693	241.377		23.7493	248		23.7693	236.754
23.7913	228.894		23.7763	250.55		23.7563	232.555		23.7763	234.04
23.7983	228.768		23.7833	247.244		23.7633	229.073		23.7833	243.073
23.8053	219.821		23.7903	225.641		23.7703	236.676		23.7903	247.338
23.8123	229.709		23.7973	231.908		23.7773	239.802		23.7973	257.908
23.8193	199.09		23.8043	218.495		23.7843	272.877		23.8043	241.595
23.8263	192.262		23.8113	236.166		23.7913	233.465		23.8113	228.934
23.8333	226.116		23.8183	240.105		23.7983	244.713		23.8183	231.177
23.8403	202.817		23.8253	231.006		23.8053	224.497		23.8253	267.675
23.8473	211.202		23.8323	231.798		23.8123	230.247		23.8323	257.057
23.8543	194.087		23.8393	242.055		23.8193	240.702		23.8393	254.436
23.8613	211.389		23.8463	220.636		23.8263	240		23.8463	282.644
23.8683	231.708		23.8533	225.168		23.8333	237.416		23.8533	277.373
23.8753	223.044		23.8603	229.516		23.8403	241.453		23.8603	251.566
23.8823	219.942		23.8673	219.117		23.8473	239.427		23.8673	240.437
23.8893	216.077		23.8743	218.035		23.8543	231.371		23.8743	240
23.8963	223.129		23.8813	252.301		23.8613	227.522		23.8813	259.476
23.9033	228		23.8883	243.145		23.8683	209.24		23.8883	252.764
23.9103	237.109		23.8953	226.063		23.8753	252.856		23.8953	262.905
23.9173	227.374		23.9023	240.992		23.8823	226.334		23.9023	248.114
23.9243	215.434		23.9093	209.381		23.8893	220.079		23.9093	255.605
23.9313	254.313		23.9163	260.224		23.8963	226.83		23.9163	260.08
23.9383	194.581		23.9233	232.558		23.9033	255.977		23.9233	261.047
23.9453	211.274		23.9303	236.726		23.9103	244.567		23.9303	241.522
23.9523	220.931		23.9373	234.059		23.9173	239.931		23.9373	238.098
23.9593	226.332		23.9443	248.292		23.9243	244.457		23.9443	237.334
23.9663	221.801		23.9513	244.704		23.9313	223.125		23.9513	247.654
23.9733	236.121		23.9583	247.181		23.9383	218.756		23.9583	256.848
23.9803	225.268		23.9653	246.777		23.9453	245.242		23.9653	257.019
23.9873	215.453		23.9723	225.877		23.9523	243.413		23.9723	252.66
23.9943	208.411		23.9793	260.866		23.9593	232.869		23.9793	258.098
24.0013	190.285		23.9863	253.988		23.9663	228.487		23.9863	243.704
24.0083	209.172		23.9933	235.468		23.9733	218.446		23.9933	240.288
24.0153	196.459		24.0003	264.4		23.9803	219.286		24.0003	246.93
24.0223	201.767		24.0073	260.346		23.9873	237.757		24.0073	258.654
24.0293	231.623		24.0143	236.102		23.9943	218.056		24.0143	213.249
24.0363	203.142		24.0213	241.431		24.0013	242.98		24.0213	231.346
24.0433	210		24.0283	214		24.0083	239.23		24.0283	250.511
24.0503	212.292		24.0353	217.362		24.0153	210.764		24.0353	270.582
24.0573	221.057		24.0423	235.781		24.0223	221.133		24.0423	240.257
24.0643	218.411		24.0493	231.006		24.0293	240.718		24.0493	259.285
24.0713	244.188		24.0563	223.461		24.0363	236.406		24.0563	252.267
24.0783	229.392		24.0633	230.507		24.0433	222.29		24.0633	247.191
24.0853	216		24.0703	226.74		24.0503	209.164		24.0703	260.484
24.0923	228.105		24.0773	242.11		24.0573	232.105		24.0773	246.694
24.0993	222.588		24.0843	264.082		24.0643	229.671		24.0843	250.412
24.1063	217.096		24.0913	244.836		24.0713	230.192		24.0913	285.943
24.1133	237.724		24.0983	235.749		24.0783	237.745		24.0983	250.816
24.1203	207.317		24.1053	227.848		24.0853	220.251		24.1053	257.825
24.1273	220.154		24.1123	269.19		24.0923	232.747		24.1123	286.798
24.1343	193.623		24.1193	273.105		24.0993	221.733		24.1193	263.466
24.1413	220.181		24.1263	225.083		24.1063	228.958		24.1263	258.125
24.1483	231.558		24.1333	233.083		24.1133	226.481		24.1333	264.275
24.1553	221.587		24.1403	255.829		24.1203	231.122		24.1403	239.148
24.1623	252.346		24.1473	255.378		24.1273	228.976		24.1473	271.386
24.1693	230.413		24.1543	264.779		24.1343	236.375		24.1543	253.538
24.1763	247.345		24.1613	235.937		24.1413	238.043		24.1613	253.043
24.1833	237.306		24.1683	234.958		24.1483	243.781		24.1683	261.66
24.1903	213.404		24.1753	226.327		24.1553	227.253		24.1753	255.939
24.1973	217.595		24.1823	250.701		24.1623	235.175		24.1823	269
24.2043	210.699		24.1893	234.819		24.1693	238.83		24.1893	242.158
24.2113	199.676		24.1963	224.058		24.1763	223.093		24.1963	253.404
24.2183	204.455		24.2033	235.653		24.1833	219.455		24.2033	246.21
24.2253	218.94		24.2103	232.53		24.1903	226.661		24.2103	223.634
24.2323	208		24.2173	231.875		24.1973	235		24.2173	224.375
24.2393	232.354		24.2243	232		24.2043	226.588		24.2243	265.473
24.2463	228.94		24.2313	261.179		24.2113	223.052		24.2313	235.007
24.2533	221.884		24.2383	280.136		24.2183	228.452		24.2383	238.064
24.2603	233		24.2453	220.259		24.2253	213.758		24.2453	258.683
24.2673	232.381		24.2523	235.422		24.2323	241.763		24.2523	229.917
24.2743	228.365		24.2593	256.645		24.2393	233.186		24.2593	239.824
24.2813	226.709		24.2663	235.645		24.2463	229.773		24.2663	233.789
24.2883	233.619		24.2733	242.312		24.2533	235.712		24.2733	238.473
24.2953	219.982		24.2803	263.538		24.2603	215.106		24.2803	230.067
24.3023	215.434		24.2873	267.701		24.2673	228.181		24.2873	243.374
24.3093	227		24.2943	245.892		24.2743	242.964		24.2943	247.396
24.3163	235.708		24.3013	222.613		24.2813	230.292		24.3013	249.679
24.3233	224.542		24.3083	239.818		24.2883	226.736		24.3083	245.847
24.3303	223.814		24.3153	240.779		24.2953	228.605		24.3153	254.43
24.3373	228.474		24.3223	239.869		24.3023	209.023		24.3223	260.474
24.3443	219.652		24.3293	275.522		24.3093	219.087		24.3293	249.783
24.3513	224.987		24.3363	237.019		24.3163	221.01		24.3363	264.985
24.3583	213.412		24.3433	256.269		24.3233	230.395		24.3433	250.605
24.3653	230.196		24.3503	258.264		24.3303	222		24.3503	257.665
24.3723	217.593		24.3573	243.804		24.3373	225.196		24.3573	245.605
24.3793	233.617		24.3643	239.511		24.3443	235.34		24.3643	244.767
24.3863	222.976		24.3713	262.336		24.3513	221.356		24.3713	268.705
24.3933	235.008		24.3783	250.64		24.3583	217.563		24.3783	241.219
24.4003	237.576		24.3853	231.747		24.3653	234.323		24.3853	239.576
24.4073	251.433		24.3923	229.593		24.3723	232.222		24.3923	254.495
24.4143	239.488		24.3993	232.792		24.3793	220.834		24.3993	254.237
24.4213	219.039		24.4063	251.912		24.3863	215.337		24.4063	249.663
24.4283	223.756		24.4133	234.004		24.3933	226.674		24.4133	271.159
24.4353	231.775		24.4203	231.163		24.4003	209.511		24.4203	267.858
24.4423	216.62		24.4273	246.794		24.4073	219.518		24.4273	269.311
24.4493	226.997		24.4343	241.573		24.4143	229.427		24.4343	217.084
24.4563	180.26		24.4413	221.108		24.4213	257.848		24.4413	284.61
24.4633	228.209		24.4483	220.095		24.4283	216.061		24.4483	215.129
24.4703	217.398		24.4553	234.332		24.4353	217.508		24.4553	244.442
24.4773	227.58		24.4623	221.799		24.4423	221.58		24.4623	228.312
24.4843	229.74		24.4693	250.672		24.4493	227.633		24.4693	259.107
24.4913	224.113		24.4763	254.553		24.4563	235.72		24.4763	258.425
24.4983	235.169		24.4833	223.24		24.4633	222.768		24.4833	262.752
24.5053	268.458		24.4903	225.163		24.4703	218.707		24.4903	247.915
24.5123	248.021		24.4973	241.657		24.4773	224.804		24.4973	271.441
24.5193	225.456		24.5043	256.857		24.4843	228.679		24.5043	248.692
24.5263	219.715		24.5113	264.773		24.4913	237.285		24.5113	238.825
24.5333	223.786		24.5183	233.518		24.4983	238.277		24.5183	253.678
24.5403	221.263		24.5253	252.999		24.5053	239.579		24.5253	271.21
24.5473	235.402		24.5323	243.031		24.5123	240.856		24.5323	276.711
24.5543	230.625		24.5393	240.922		24.5193	225.327		24.5393	263.171
24.5613	230.988		24.5463	227.166		24.5263	265.502		24.5463	282.751
24.5683	226.347		24.5533	233.414		24.5333	227.619		24.5533	258.761
24.5753	216.689		24.5603	255.226		24.5403	224.377		24.5603	269.226
24.5823	226.384		24.5673	234.066		24.5473	244.889		24.5673	247.692
24.5893	218.29		24.5743	237.846		24.5543	227.506		24.5743	248.327
24.5963	223.529		24.5813	251.739		24.5613	239.219		24.5813	265.403
24.6033	231.736		24.5883	238.169		24.5683	254.06		24.5883	248.119
24.6103	241.476		24.5953	256.133		24.5753	237.126		24.5953	240.458
24.6173	212.783		24.6023	248.386		24.5823	229.482		24.6023	245.049
24.6243	209.921		24.6093	230.831		24.5893	222.573		24.6093	248.191
24.6313	213.952		24.6163	238.457		24.5963	234.914		24.6163	247.941
24.6383	215		24.6233	219.347		24.6033	218.913		24.6233	259.202
24.6453	236.141		24.6303	229.575		24.6103	206.651		24.6303	242.51
24.6523	225.864		24.6373	255.382		24.6173	234.874		24.6373	216.468
24.6593	216.592		24.6443	231.536		24.6243	214.367		24.6443	252.365
24.6663	219.927		24.6513	220.165		24.6313	222.799		24.6513	277.598
24.6733	214.623		24.6583	240.753		24.6383	215.678		24.6583	272.746
24.6803	224.488		24.6653	220.796		24.6453	246.945		24.6653	230.169
24.6873	204.098		24.6723	262.33		24.6523	231.361		24.6723	244.835
24.6943	208.633		24.6793	275.587		24.6593	226.34		24.6793	240.92
24.7013	237.503		24.6863	247.239		24.6663	215.074		24.6863	247.736
24.7083	232.384		24.6933	234.066		24.6733	232.346		24.6933	225.654
24.7153	213.664		24.7003	252.462		24.6803	223.546		24.7003	237.571
24.7223	215.07		24.7073	250.21		24.6873	220.558		24.7073	248.535
24.7293	231.291		24.7143	227.599		24.6943	232.823		24.7143	248.267
24.7363	223.61		24.7213	230.95		24.7013	234.847		24.7213	232.83
24.7433	207.607		24.7283	246.234		24.7083	243.365		24.7283	228.552
24.7503	204.223		24.7353	273.297		24.7153	241.011		24.7353	232.33
24.7573	225.913		24.7423	264.83		24.7223	232.258		24.7423	227.1
24.7643	234.545		24.7493	245.637		24.7293	219.183		24.7493	227.818
24.7713	228.173		24.7563	212.791		24.7363	230.679		24.7563	262.135
24.7783	189.664		24.7633	242.042		24.7433	226.457		24.7633	297.924
24.7853	207.802		24.7703	245.155		24.7503	235.599		24.7703	248.384
24.7923	228.216		24.7773	263		24.7573	224		24.7773	233.608
24.7993	217.162		24.7843	256.754		24.7643	225.441		24.7843	235.648
24.8063	225.839		24.7913	236.694		24.7713	224.79		24.7913	266.984
24.8133	221.801		24.7983	245.317		24.7783	221.945		24.7983	262.21
24.8203	207.561		24.8053	260.561		24.7853	251.485		24.8053	228.905
24.8273	212.052		24.8123	272.629		24.7923	247.267		24.8123	223.072
24.8343	218.714		24.8193	282.143		24.7993	228.429		24.8193	223.714
24.8413	227.014		24.8263	249.393		24.8063	233.551		24.8263	247.694
24.8483	233.815		24.8333	226.369		24.8133	226.553		24.8333	265.408
24.8553	258.874		24.8403	237.092		24.8203	217.609		24.8403	237.505
24.8623	220.837		24.8473	234.309		24.8273	228.545		24.8473	257.436
24.8693	217.416		24.8543	244.734		24.8343	237.318		24.8543	262.097
24.8763	209.28		24.8613	264.408		24.8413	243.813		24.8613	239.717
24.8833	194.245		24.8683	223.21		24.8483	235.456		24.8683	261.948
24.8903	201.203		24.8753	231.128		24.8553	247.392		24.8753	233.608
24.8973	203.503		24.8823	248.995		24.8623	240.492		24.8823	243.021
24.9043	209.273		24.8893	243.532		24.8693	236.273		24.8893	259.493
24.9113	226.901		24.8963	253.701		24.8763	241		24.8963	254.3
24.9183	244.099		24.9033	276.239		24.8833	240.185		24.9033	269.733
24.9253	234.755		24.9103	264.108		24.8903	245.268		24.9103	265.81
24.9323	208.03		24.9173	262.491		24.8973	230.977		24.9173	263.987
24.9393	202.78		24.9243	262.61		24.9043	225.311		24.9243	245.271
24.9463	225.043		24.9313	248.638		24.9113	204.532		24.9313	257.929
24.9533	221.051		24.9383	240.605		24.9183	216.436		24.9383	262.051
24.9603	226.455		24.9453	234.654		24.9253	232.401		24.9453	234.617
24.9673	219.211		24.9523	218.061		24.9323	237.49		24.9523	256.217
24.9743	220.585		24.9593	252.639		24.9393	195.88		24.9593	227.05
24.9813	212.338		24.9663	257.962		24.9463	216.985		24.9663	238.398
24.9883	230.971		24.9733	234.201		24.9533	228.172		24.9733	266.255
24.9953	229.336		24.9803	239.672		24.9603	234.664		24.9803	242.803
25.0023	229.122		24.9873	227.644		24.9673	237.778		24.9873	260.322
25.0093	260.091		24.9943	230.318		24.9743	219.863		24.9943	263.819
25.0163	243.789		25.0013	226.826		24.9813	221.872		25.0013	272.642
25.0233	213.079		25.0083	222.201		24.9883	234.921		25.0083	271.084
25.0303	215		25.0153	225.817		24.9953	234.278		25.0153	270.634
25.0373	221.4		25.0223	238.938		25.0023	257.169		25.0223	276.692
25.0443	212.919		25.0293	235.18		25.0093	248.839		25.0293	250.037
25.0513	205.998		25.0363	224.627		25.0163	246.242		25.0363	230.253
25.0583	217.292		25.0433	239.966		25.0233	234.815		25.0433	233.292
25.0653	227.815		25.0503	239.67		25.0303	229.301		25.0503	241.543
25.0723	206.942		25.0573	253.47		25.0373	227.706		25.0573	254.529
25.0793	217.125		25.0643	243.654		25.0443	221.662		25.0643	240.095
25.0863	228.56		25.0713	232.44		25.0513	214.308		25.0713	259.031
25.0933	243.756		25.0783	255.356		25.0583	234.401		25.0783	250.377
25.1003	230.17		25.0853	229.918		25.0653	210.565		25.0853	263.286
25.1073	203.475		25.0923	256.442		25.0723	232.978		25.0923	225.619
25.1143	222.744		25.0993	237.663		25.0793	213.43		25.0993	232.976
25.1213	231.514		25.1063	246.604		25.0863	213.386		25.1063	257.05
25.1283	218.196		25.1133	253.105		25.0933	207.902		25.1133	267.158
25.1353	232.992		25.1203	244.232		25.1003	252.526		25.1203	260.142
25.1423	207.226		25.1273	245.339		25.1073	256.509		25.1273	261.763
25.1493	203.969		25.1343	240.729		25.1143	238		25.1343	232.344
25.1563	206.763		25.1413	244.527		25.1213	228.107		25.1413	239.038
25.1633	223.799		25.1483	241.631		25.1283	218.577		25.1483	247.423
25.1703	226.744		25.1553	231.239		25.1353	238.774		25.1553	243.744
25.1773	227.451		25.1623	236.988		25.1423	231.293		25.1623	244.451
25.1843	203.268		25.1693	245.183		25.1493	220.05		25.1693	233.517
25.1913	234.183		25.1763	211.817		25.1563	256.031		25.1763	265.233
25.1983	220.079		25.1833	239.047		25.1633	228.511		25.1833	236.331
25.2053	224.754		25.1903	241.262		25.1703	200.624		25.1903	254.868
25.2123	219.035		25.1973	234.186		25.1773	228.073		25.1973	233.52
25.2193	211.866		25.2043	247.005		25.1843	215.499		25.2043	251.432
25.2263	247.439		25.2113	265.912		25.1913	208.035		25.2113	254.737
25.2333	241.837		25.2183	250.367		25.1983	200.571		25.2183	235.51
25.2403	217.886		25.2253	240.132		25.2053	203.024		25.2253	234.91
25.2473	201.712		25.2323	242.644		25.2123	216.356		25.2323	254.601
25.2543	204.089		25.2393	248.276		25.2193	214.543		25.2393	277.995
25.2613	219.581		25.2463	228.464		25.2263	239.371		25.2463	270.448
25.2683	217.081		25.2533	236.091		25.2333	218.668		25.2533	267.931
25.2753	224.143		25.2603	231.624		25.2403	232.008		25.2603	248.879
25.2823	233.864		25.2673	257.614		25.2473	243.811		25.2673	223.545
25.2893	229.739		25.2743	239.571		25.2543	226.463		25.2743	232.153
25.2963	228.057		25.2813	258.634		25.2613	213.626		25.2813	266.065
25.3033	208.317		25.2883	231.177		25.2683	198.373		25.2883	257.683
25.3103	239.657		25.2953	250.982		25.2753	235.582		25.2953	226.569
25.3173	211.142		25.3023	260.589		25.2823	211.672		25.3023	261.687
25.3243	212.832		25.3093	245.168		25.2893	242.047		25.3093	272.974
25.3313	215.177		25.3163	237.612		25.2963	222.063		25.3163	235.937
25.3383	219.129		25.3233	230.086		25.3033	211.043		25.3233	253.767
25.3453	233.034		25.3303	239.627		25.3103	216.627		25.3303	252.018
25.3523	229.851		25.3373	242		25.3173	230.825		25.3373	231.743
25.3593	227.314		25.3443	249.549		25.3243	251.01		25.3443	232.931
25.3663	206.781		25.3513	259.633		25.3313	235.203		25.3513	252.531
25.3733	193.687		25.3583	264.015		25.3383	216.298		25.3583	246.551
25.3803	229.683		25.3653	260.572		25.3453	214.738		25.3653	252.283
25.3873	202.595		25.3723	246.937		25.3523	210.175		25.3723	232.071
25.3943	207.797		25.3793	248.352		25.3593	223.797		25.3793	265.169
25.4013	212.81		25.3863	245.253		25.3663	248.48		25.3863	267.253
25.4083	234.954		25.3933	236.061		25.3733	192.118		25.3933	243.014
25.4153	218.654		25.4003	255.065		25.3803	232.24		25.4003	248.899
25.4223	211.834		25.4073	229.677		25.3873	225.519		25.4073	256.127
25.4293	205.056		25.4143	233.194		25.3943	244.573		25.4143	229.234
25.4363	227.375		25.4213	244.999		25.4013	237.696		25.4213	249.482
25.4433	223.024		25.4283	276.98		25.4083	247.314		25.4283	252.319
25.4503	237.794		25.4353	250.994		25.4153	228.799		25.4353	234.997
25.4573	217.202		25.4423	253.463		25.4223	229.799		25.4423	244.396
25.4643	213.992		25.4493	250.287		25.4293	251.115		25.4493	266.795
25.4713	217.406		25.4563	242.584		25.4363	252.024		25.4563	269.203
25.4783	236.288		25.4633	241.017		25.4433	237.343		25.4633	266.67
25.4853	236.759		25.4703	253.093		25.4503	226.953		25.4703	254.296
25.4923	207.472		25.4773	243.045		25.4573	227.989		25.4773	226.866
25.4993	219.143		25.4843	256.279		25.4643	242.824		25.4843	214.088
25.5063	199.675		25.4913	237.605		25.4713	233.837		25.4913	227.883
25.5133	223.908		25.4983	236.996		25.4783	233		25.4983	217.043
25.5203	220.063		25.5053	258.313		25.4853	229.997		25.5053	229.755
25.5273	219.711		25.5123	263.258		25.4923	214.613		25.5123	255.226
25.5343	212.561		25.5193	263.439		25.4993	213.366		25.5193	246.877
25.5413	214.295		25.5263	252.033		25.5063	224.751		25.5263	246.286
25.5483	205.587		25.5333	233.741		25.5133	237.068		25.5333	265.601
25.5553	210.667		25.5403	232.09		25.5203	234.514		25.5403	238.726
25.5623	210.902		25.5473	236.098		25.5273	253.123		25.5473	257.043
25.5693	229.527		25.5543	252.738		25.5343	246.051		25.5543	279.474
25.5763	225.963		25.5613	254.259		25.5413	230.778		25.5613	261.334
25.5833	225.565		25.5683	252.518		25.5483	201.035		25.5683	264.082
25.5903	235.075		25.5753	243.049		25.5553	216.903		25.5753	264.849
25.5973	228.296		25.5823	253.617		25.5623	229.791		25.5823	237.261
25.6043	238.006		25.5893	233.131		25.5693	224.855		25.5893	243.006
25.6113	224.296		25.5963	230.848		25.5763	229.543		25.5963	265.323
25.6183	221.02		25.6033	255.75		25.5833	223.07		25.6033	268.98
25.6253	220.65		25.6103	215.081		25.5903	230.506		25.6103	281.031
25.6323	205.472		25.6173	248.163		25.5973	236.428		25.6173	246.04
25.6393	248.431		25.6243	231.792		25.6043	222.718		25.6243	230.868
25.6463	204.53		25.6313	222.844		25.6113	238.411		25.6313	234.924
25.6533	219.278		25.6383	229.612		25.6183	221.467		25.6383	264.533
25.6603	222.79		25.6453	222.911		25.6253	213.225		25.6453	268.513
25.6673	203.527		25.6523	230.649		25.6323	221.073		25.6523	260.732
25.6743	222.279		25.6593	223		25.6393	236.159		25.6593	246.562
25.6813	219.035		25.6663	227.103		25.6463	243.517		25.6663	238.345
25.6883	223.091		25.6733	226.738		25.6533	237.519		25.6733	232.824
25.6953	221.095		25.6803	241.528		25.6603	231.563		25.6803	218.939
25.7023	198.378		25.6873	223.669		25.6673	225.506		25.6873	249.534
25.7093	221.086		25.6943	233.171		25.6743	233.362		25.6943	244.531
25.7163	205.819		25.7013	228.661		25.6813	216.653		25.7013	225.488
25.7233	218.754		25.7083	247.672		25.6883	227.786		25.7083	241.704
25.7303	217.847		25.7153	241.352		25.6953	235.644		25.7153	244.694
25.7373	236.669		25.7223	230.161		25.7023	259.573		25.7223	272.59
25.7443	254.266		25.7293	238.818		25.7093	204.094		25.7293	244.104
25.7513	237.526		25.7363	230.047		25.7163	214.468		25.7363	252.585
25.7583	222.741		25.7433	204.111		25.7233	227.223		25.7433	220.017
25.7653	218.095		25.7503	217.145		25.7303	221.667		25.7503	237.142
25.7723	219.472		25.7573	240.528		25.7373	232.709		25.7573	250.151
25.7793	229.108		25.7643	229.352		25.7443	240.487		25.7643	261.001
25.7863	221.406		25.7713	232.116		25.7513	235.362		25.7713	261.551
25.7933	221.397		25.7783	255.441		25.7583	221.019		25.7783	268.541
25.8003	233.834		25.7853	231.527		25.7653	234.229		25.7853	265.712
25.8073	225.324		25.7923	239.018		25.7723	232.659		25.7923	273.006
25.8143	211.019		25.7993	236.553		25.7793	212.262		25.7993	252.194
25.8213	224.485		25.8063	213.138		25.7863	230.862		25.8063	259.842
25.8283	224.046		25.8133	243.246		25.7933	174.372		25.8133	240.48
25.8353	240.959		25.8203	219.737		25.8003	225.347		25.8203	233.783
25.8423	219.425		25.8273	236.329		25.8073	230.369		25.8273	230.973
25.8493	230.472		25.8343	234.955		25.8143	212.693		25.8343	246.297
25.8563	225.821		25.8413	220.6		25.8213	230.484		25.8413	243.726
25.8633	214.992		25.8483	229.142		25.8283	227.992		25.8483	250.008
25.8703	213.117		25.8553	223.491		25.8353	225.368		25.8553	261.997
25.8773	207.368		25.8623	224.539		25.8423	236		25.8623	268.763
25.8843	201.732		25.8693	225.718		25.8493	221.296		25.8693	265.423
25.8913	203.668		25.8763	231.828		25.8563	217.892		25.8763	235.922
25.8983	212.185		25.8833	239.069		25.8633	250.941		25.8833	237.185
25.9053	207.474		25.8903	280.17		25.8703	228.301		25.8903	258.586
25.9123	229.564		25.8973	256.945		25.8773	232.3		25.8973	239.068
25.9193	208.662		25.9043	281.205		25.8843	237.162		25.9043	231.162
25.9263	232.847		25.9113	248.204		25.8913	263.229		25.9113	257.229
25.9333	214.645		25.9183	231.381		25.8983	233.967		25.9183	239.615
25.9403	195.333		25.9253	212.327		25.9053	244.596		25.9253	266.778
25.9473	203.794		25.9323	269.183		25.9123	211.095		25.9323	260.484
25.9543	205.388		25.9393	240.235		25.9193	232.748		25.9393	251.087
25.9613	215.402		25.9463	256.287		25.9263	211.477		25.9463	235.012
25.9683	199.434		25.9533	234.056		25.9333	231.132		25.9533	267.642
25.9753	217.154		25.9603	222.049		25.9403	238.214		25.9603	271.22
25.9823	225.131		25.9673	234.212		25.9473	231.303		25.9673	242.747
25.9893	221.497		25.9743	239.498		25.9543	240.509		25.9743	250.522
25.9963	222.401		25.9813	226.663		25.9613	230.428		25.9813	272.401
26.0033	219.935		25.9883	237.625		25.9683	229.029		25.9883	256.008
26.0103	233.784		25.9953	237.811		25.9753	228.308		25.9953	261.084
26.0173	231.048		26.0023	235.297		25.9823	228.828		26.0023	240.44
26.0243	206.374		26.0093	258.458		25.9893	238.318		26.0093	251.963
26.0313	218.165		26.0163	256.714		25.9963	215.753		26.0163	241.632
26.0383	201.679		26.0233	220.322		26.0033	203.357		26.0233	244.821
26.0453	195.214		26.0303	214.403		26.0103	237.603		26.0303	247.878
26.0523	202.29		26.0373	256.872		26.0173	223.646		26.0373	243.613
26.0593	208.585		26.0443	238.467		26.0243	212.956		26.0443	240.815
26.0663	218.29		26.0513	244.854		26.0313	225.751		26.0513	241.791
26.0733	205.25		26.0583	239.818		26.0383	232.932		26.0583	239.273
26.0803	229.171		26.0653	249.659		26.0453	232.34		26.0653	265.149
26.0873	210.703		26.0723	260.446		26.0523	228.446		26.0723	260.595
26.0943	230.883		26.0793	245.494		26.0593	215.471		26.0793	260.755
26.1013	224.748		26.0863	234.792		26.0663	228.648		26.0863	273.594
26.1083	209.493		26.0933	224.12		26.0733	228.854		26.0933	250.081
26.1153	233.637		26.1003	223.693		26.0803	211.528		26.1003	267.022
26.1223	226.022		26.1073	233.869		26.0873	202.204		26.1073	279.759
26.1293	205.144		26.1143	238.651		26.0943	246.394		26.1143	243.685
26.1363	198.434		26.1213	231.867		26.1013	223.903		26.1213	266.314
26.1433	215.241		26.1283	291.343		26.1083	217.126		26.1283	240.307
26.1503	211.88		26.1353	225.385		26.1153	235.88		26.1353	247.505
26.1573	207.813		26.1423	241.181		26.1223	232.445		26.1423	267.548
26.1643	213.495		26.1493	241.748		26.1293	247.313		26.1493	255.799
26.1713	198.886		26.1563	245.025		26.1363	240.98		26.1563	227.47
26.1783	199.046		26.1633	268.728		26.1433	214.734		26.1633	253.306
26.1853	212.908		26.1703	248.816		26.1503	214.382		26.1703	245.118
26.1923	220.843		26.1773	250.777		26.1573	204.736		26.1773	269.149
26.1993	215.66		26.1843	254.972		26.1643	218.607		26.1843	251.635
26.2063	221.741		26.1913	248.748		26.1713	238.878		26.1913	253.202
26.2133	225.178		26.1983	237.164		26.1783	234.558		26.1983	262.101
26.2203	219.627		26.2053	236.449		26.1853	248.534		26.2053	264.686
26.2273	223.516		26.2123	235.258		26.1923	222.377		26.2123	265
26.2343	214.354		26.2193	238.457		26.1993	251.127		26.2193	270.732
26.2413	209.345		26.2263	234.574		26.2063	226.364		26.2263	249.871
26.2483	234.688		26.2333	232.097		26.2133	207.729		26.2333	249.854
26.2553	216.229		26.2403	245.264		26.2203	219.071		26.2403	238.652
26.2623	230.09		26.2473	261.09		26.2273	225.768		26.2473	274.581
26.2693	236.746		26.2543	268.347		26.2343	256.6		26.2543	265.947
26.2763	213.058		26.2613	234.212		26.2413	254.159		26.2613	236.726
26.2833	232.457		26.2683	207.413		26.2483	232.152		26.2683	233.78
26.2903	220.419		26.2753	235.766		26.2553	233.139		26.2753	279.117
26.2973	208.34		26.2823	263.323		26.2623	224.058		26.2823	267.095
26.3043	211.775		26.2893	224.005		26.2693	224.177		26.2893	260.112
26.3113	211.43		26.2963	199.049		26.2763	233.312		26.2963	248.787
26.3183	209.069		26.3033	224.985		26.2833	252.688		26.3033	257.958
26.3253	219.84		26.3103	237.48		26.2903	240.04		26.3103	281.6
26.3323	233.701		26.3173	273.297		26.2973	224.254		26.3173	271.583
26.3393	226.438		26.3243	232.564		26.3043	215.875		26.3243	238.376
26.3463	255.634		26.3313	261.3		26.3113	250.906		26.3313	261.876
26.3533	235.431		26.3383	246.211		26.3183	219.147		26.3383	289.624
26.3603	227.843		26.3453	220.28		26.3253	271.653		26.3453	248.112
26.3673	213.69		26.3523	242.909		26.3323	241.31		26.3523	256.451
26.3743	213.017		26.3593	220.442		26.3393	245		26.3593	235.558
26.3813	228.481		26.3663	233.111		26.3463	243.531		26.3663	224.568
26.3883	221.485		26.3733	224.343		26.3533	244.627		26.3733	233.858
26.3953	213.62		26.3803	221.027		26.3603	262.342		26.3803	237.722
26.4023	200.71		26.3873	229.946		26.3673	252.376		26.3873	272.947
26.4093	212.978		26.3943	221.956		26.3743	240.324		26.3943	272.553
26.4163	205.706		26.4013	205.246		26.3813	228.85		26.4013	264.788
26.4233	215.895		26.4083	243.225		26.3883	244.544		26.4083	277.717
26.4303	186.648		26.4153	245.119		26.3953	272.43		26.4153	281.979
26.4373	212.169		26.4223	238.699		26.4023	247.408		26.4223	258.806
26.4443	243.121		26.4293	258.539		26.4093	236.194		26.4293	243.746
26.4513	243.511		26.4363	234.215		26.4163	222.916		26.4363	258.573
26.4583	235.492		26.4433	223.43		26.4233	233.201		26.4433	261
26.4653	203.081		26.4503	264.01		26.4303	248		26.4503	297.853
26.4723	221.562		26.4573	263.089		26.4373	249.562		26.4573	269.556
26.4793	242.961		26.4643	227.196		26.4443	264.648		26.4643	295.452
26.4863	243.506		26.4713	238.558		26.4513	239.952		26.4713	250.442
26.4933	227.934		26.4783	230.079		26.4583	264.751		26.4783	265.933
26.5003	235.266		26.4853	231.656		26.4653	237.336		26.4853	278.976
26.5073	228.457		26.4923	231.011		26.4723	255.294		26.4923	266.163
26.5143	233.695		26.4993	237.747		26.4793	272.1		26.4993	252.721
26.5213	225.743		26.5063	234.515		26.4863	249.168		26.5063	247.931
26.5283	235.61		26.5133	237.013		26.4933	259.632		26.5133	265.027
26.5353	215.316		26.5203	221.652		26.5003	263.326		26.5203	283.004
26.5423	214		26.5273	228.601		26.5073	262.4		26.5273	297
26.5493	205.206		26.5343	229.403		26.5143	245.609		26.5343	259.421
26.5563	226.244		26.5413	233.195		26.5213	246.195		26.5413	310.475
26.5633	227.204		26.5483	236.796		26.5283	240.476		26.5483	279.921
26.5703	196.052		26.5553	236.002		26.5353	258.968		26.5553	286.983
26.5773	212.614		26.5623	222.356		26.5423	282.611		26.5623	301.257
26.5843	234.692		26.5693	242.654		26.5493	250.485		26.5693	279.924
26.5913	225.212		26.5763	242.468		26.5563	268.576		26.5763	307.576
26.5983	221.474		26.5833	222.684		26.5633	276.58		26.5833	304.786
26.6053	222.306		26.5903	222.625		26.5703	279.353		26.5903	291.192
26.6123	228.979		26.5973	234.749		26.5773	277.187		26.5973	300.962
26.6193	232		26.6043	236.456		26.5843	284.544		26.6043	272.456
26.6263	221.964		26.6113	237.923		26.5913	272.512		26.6113	262.831
26.6333	224.889		26.6183	233.111		26.5983	251.244		26.6183	270.7
26.6403	229.696		26.6253	233.589		26.6053	259.892		26.6253	276.679
26.6473	228.727		26.6323	240.908		26.6123	280.539		26.6323	305.077
26.6543	232.173		26.6393	248.345		26.6193	297.897		26.6393	283.48
26.6613	246.75		26.6463	249.141		26.6263	257.17		26.6463	269.844
26.6683	216.603		26.6533	241.595		26.6333	264.81		26.6533	290.29
26.6753	223.919		26.6603	227.114		26.6403	279.886		26.6603	308.862
26.6823	245.501		26.6673	261.792		26.6473	277.465		26.6673	321.559
26.6893	202.14		26.6743	225.876		26.6543	277.912		26.6743	284.86
26.6963	192.864		26.6813	225.953		26.6613	238.673		26.6813	302.332
26.7033	236.945		26.6883	232.568		26.6683	278.607		26.6883	290.229
26.7103	222.6		26.6953	243.231		26.6753	272.692		26.6953	294.138
26.7173	215.122		26.7023	244.939		26.6823	296.114		26.7023	303.107
26.7243	211.412		26.7093	250.211		26.6893	288.7		26.7093	292.445
26.7313	202.61		26.7163	241.476		26.6963	271.391		26.7163	271.347
26.7383	207.768		26.7233	225.468		26.7033	276.644		26.7233	276.993
26.7453	215.739		26.7303	241.122		26.7103	280.692		26.7303	298.197
26.7523	236.689		26.7373	241.957		26.7173	286.484		26.7373	276.783
26.7593	208.171		26.7443	261.242		26.7243	263.825		26.7443	307.123
26.7663	203.265		26.7513	230.322		26.7313	274.059		26.7513	287.293
26.7733	224.222		26.7583	236.869		26.7383	295.384		26.7583	302.223
26.7803	205.306		26.7653	230.117		26.7453	282.218		26.7653	289.218
26.7873	224.948		26.7723	238.62		26.7523	296.517		26.7723	324.571
26.7943	223.292		26.7793	247.877		26.7593	298.925		26.7793	281.769
26.8013	214.685		26.7863	226.291		26.7663	249.131		26.7863	297.026
26.8083	200.751		26.7933	212.518		26.7733	269.26		26.7933	298.989
26.8153	203.317		26.8003	246.367		26.7803	281.034		26.8003	292.248
26.8223	201.703		26.8073	236.194		26.7873	274.423		26.8073	314.96
26.8293	202.94		26.8143	239.515		26.7943	279.018		26.8143	303.347
26.8363	222.399		26.8213	242.963		26.8013	268.515		26.8213	295.209
26.8433	224.532		26.8283	247.518		26.8083	270.163		26.8283	293.56
26.8503	209.874		26.8353	240.326		26.8153	269.704		26.8353	295.113
26.8573	233.848		26.8423	242.281		26.8223	247.578		26.8423	302.283
26.8643	222.371		26.8493	247.22		26.8293	263.189		26.8493	284.152
26.8713	211.767		26.8563	216.525		26.8363	270.846		26.8563	279.693
26.8783	216.477		26.8633	219.215		26.8433	266.436		26.8633	278.175
26.8853	213.084		26.8703	266.992		26.8503	260.126		26.8703	284.853
26.8923	202.945		26.8773	220.262		26.8573	264.955		26.8773	283.186
26.8993	240.544		26.8843	265.882		26.8643	264.223		26.8843	269.01
26.9063	212.645		26.8913	251.666		26.8713	260.668		26.8913	299.042
26.9133	214.171		26.8983	256.925		26.8783	245.27		26.8983	311.875
26.9203	226.792		26.9053	230.037		26.8853	265.315		26.9053	260.037
26.9273	217.19		26.9123	224.27		26.8923	259.175		26.9123	255.023
26.9343	195.869		26.9193	228.573		26.8993	280.557		26.9193	274.296
26.9413	210.651		26.9263	229.616		26.9063	273.384		26.9263	274.804
26.9483	210.373		26.9333	231.974		26.9133	264.124		26.9333	271.477
26.9553	226.448		26.9403	237.979		26.9203	277.393		26.9403	270.586
26.9623	228.386		26.9473	241.585		26.9273	270.432		26.9473	274.076
26.9693	218.583		26.9543	232.488		26.9343	265.548		26.9543	282.417
26.9763	227.921		26.9613	240.081		26.9413	238.277		26.9613	299.962
26.9833	210.967		26.9683	218.435		26.9483	257.471		26.9683	268.56
26.9903	216.78		26.9753	230.589		26.9553	275.561		26.9753	296.122
26.9973	213.815		26.9823	233.009		26.9623	237.931		26.9823	288.293
27.0043	232.739		26.9893	254.849		26.9693	262.26		26.9893	249.151
27.0113	219.431		26.9963	231.083		26.9763	267.69		26.9963	277.028
27.0183	214.838		27.0033	237.687		26.9833	236.775		27.0033	276.537
27.0253	229.976		27.0103	216.468		26.9903	235.492		27.0103	254.444
27.0323	210.33		27.0173	233.81		26.9973	262.86		27.0173	243.63
27.0393	210.765		27.0243	235.02		27.0043	254.235		27.0243	257.832
27.0463	197.468		27.0313	235.044		27.0113	261.502		27.0313	276.498
27.0533	195.55		27.0383	238.313		27.0183	254.038		27.0383	272.588
27.0603	218.683		27.0453	234		27.0253	246.73		27.0453	264.921
27.0673	219.482		27.0523	235.402		27.0323	245.299		27.0523	229.746
27.0743	211.163		27.0593	229.861		27.0393	248.07		27.0593	239.79
27.0813	214.168		27.0663	232.168		27.0463	238.996		27.0663	243.665
27.0883	231.198		27.0733	238.399		27.0533	229.801		27.0733	268.197
27.0953	214.643		27.0803	231.271		27.0603	267.645		27.0803	268.102
27.1023	205.68		27.0873	218.421		27.0673	231.809		27.0873	268.291
27.1093	227.085		27.0943	229.718		27.0743	256		27.0943	276.803
27.1163	232.384		27.1013	223.275		27.0813	250.89		27.1013	267.417
27.1233	213.622		27.1083	247.689		27.0883	228.235		27.1083	236.857
27.1303	231.081		27.1153	237.919		27.0953	241.379		27.1153	263
27.1373	236.364		27.1223	241.725		27.1023	253.18		27.1223	256.092
27.1443	220.238		27.1293	247.115		27.1093	260.991		27.1293	236.264
27.1513	217.841		27.1363	248.385		27.1163	239.639		27.1363	242.865
27.1583	232.377		27.1433	234.887		27.1233	236.057		27.1433	251.566
27.1653	238.056		27.1503	224.313		27.1303	257.685		27.1503	243.114
27.1723	239.137		27.1573	240.032		27.1373	269.558		27.1573	262.842
27.1793	224.824		27.1643	222.693		27.1443	243.844		27.1643	264.39
27.1863	201.147		27.1713	249.089		27.1513	244.099		27.1713	275.236
27.1933	200.574		27.1783	230.09		27.1583	265.656		27.1783	278.894
27.2003	236.509		27.1853	224.121		27.1653	248.806		27.1853	295.315
27.2073	209.467		27.1923	242		27.1723	219.141		27.1923	273.222
27.2143	224.419		27.1993	241.908		27.1793	257.392		27.1993	243.816
27.2213	202.485		27.2063	238.307		27.1863	218.97		27.2063	242.95
27.2283	218.978		27.2133	220.855		27.1933	246.565		27.2133	240.587
27.2353	221.89		27.2203	221.635		27.2003	220.981		27.2203	229.544
27.2423	242.786		27.2273	249.286		27.2073	237.286		27.2273	266.786
27.2493	217.102		27.2343	252.657		27.2143	244.891		27.2343	257.299
27.2563	190.49		27.2413	236.479		27.2213	235.458		27.2413	253.709
27.2633	218.236		27.2483	215.779		27.2283	221.893		27.2483	262.442
27.2703	223.204		27.2553	213.645		27.2353	239.575		27.2553	259.866
27.2773	215.753		27.2623	224.078		27.2423	237.74		27.2623	277.519
27.2843	228.318		27.2693	238.3		27.2493	237.773		27.2693	270.664
27.2913	213.943		27.2763	225.405		27.2563	221.764		27.2763	247.122
27.2983	241.046		27.2833	230.87		27.2633	237.514		27.2833	265.175
27.3053	257.392		27.2903	271.084		27.2703	272.411		27.2903	238.449
27.3123	192.741		27.2973	207.487		27.2773	275.078		27.2973	239.214
27.3193	227.6		27.3043	232.686		27.2843	276.342		27.3043	248.714
27.3263	207.015		27.3113	237.265		27.2913	247.544		27.3113	234.848
27.3333	229.545		27.3183	223.309		27.2983	244.345		27.3183	235.091
27.3403	211.138		27.3253	233.12		27.3053	240.578		27.3253	246.964
27.3473	214.351		27.3323	251.611		27.3123	239.805		27.3323	244.206
27.3543	220.42		27.3393	266.586		27.3193	235.411		27.3393	216.175
27.3613	221.236		27.3463	249.809		27.3263	245.191		27.3463	241.315
27.3683	224.988		27.3533	235.439		27.3333	245.827		27.3533	249.198
27.3753	234.616		27.3603	226.762		27.3403	245.7		27.3603	254.078
27.3823	215.226		27.3673	222.137		27.3473	245.726		27.3673	245.772
27.3893	206.748		27.3743	253.428		27.3543	226.534		27.3743	259.703
27.3963	213.515		27.3813	220.654		27.3613	242.359		27.3813	273.329
27.4033	224.686		27.3883	220.686		27.3683	225.866		27.3883	250.344
27.4103	237.362		27.3953	228.628		27.3753	231.521		27.3953	291.5
27.4173	210.935		27.4023	255.53		27.3823	231.366		27.4023	248.3
27.4243	205.683		27.4093	223.965		27.3893	256.78		27.4093	268.7
27.4313	206.657		27.4163	262.869		27.3963	234.638		27.4163	244.328
27.4383	224.259		27.4233	226.294		27.4033	249.647		27.4233	258.212
27.4453	197.73		27.4303	246.556		27.4103	226.556		27.4303	255.664
27.4523	221.279		27.4373	232.165		27.4173	234.196		27.4373	245.279
27.4593	210.611		27.4443	215.956		27.4243	236.969		27.4443	260.882
27.4663	209.534		27.4513	228.373		27.4313	231.151		27.4513	264.641
27.4733	217.828		27.4583	221.086		27.4383	248.23		27.4583	258.546
27.4803	223.31		27.4653	217.126		27.4453	238.333		27.4653	257.333
27.4873	211.114		27.4723	226.833		27.4523	208.088		27.4723	265.587
27.4943	213.383		27.4793	237.45		27.4593	216.8		27.4793	244.592
27.5013	212.153		27.4863	213.147		27.4663	223.808		27.4863	235.616
27.5083	220.616		27.4933	221.86		27.4733	259.84		27.4933	239.497
27.5153	214.477		27.5003	256.913		27.4803	258.417		27.5003	246.583
27.5223	204.007		27.5073	231.185		27.4873	237.881		27.5073	259.139
27.5293	205.437		27.5143	256.231		27.4943	220.437		27.5143	279.781
27.5363	214.06		27.5213	220.165		27.5013	225.165		27.5213	272.688
27.5433	228.483		27.5283	225.472		27.5083	218.973		27.5283	246.411
27.5503	219.69		27.5353	254.051		27.5153	226.677		27.5353	253.703
27.5573	223.407		27.5423	225.716		27.5223	253.608		27.5423	272.716
27.5643	203.586		27.5493	223.303		27.5293	234.899		27.5493	260.202
27.5713	230.059		27.5563	231.103		27.5363	241.633		27.5563	224.886
27.5783	223.098		27.5633	258.146		27.5433	246.685		27.5633	223.902
27.5853	225.233		27.5703	238.904		27.5503	238.439		27.5703	247.083
27.5923	227.993		27.5773	218.31		27.5573	233.296		27.5773	249.634
27.5993	213.031		27.5843	253.967		27.5643	221.383		27.5843	241.324
27.6063	202.39		27.5913	249.566		27.5713	239.838		27.5913	228.779
27.6133	188.852		27.5983	205.953		27.5783	199.012		27.5983	252.031
27.6203	197.273		27.6053	206.538		27.5853	233.094		27.6053	250.396
27.6273	225		27.6123	260.99		27.5923	218.999		27.6123	242
27.6343	227.269		27.6193	210.391		27.5993	211.399		27.6193	240.199
27.6413	217.796		27.6263	247.449		27.6063	222.704		27.6263	243.929
27.6483	226.978		27.6333	264.232		27.6133	251.249		27.6333	247.414
27.6553	238.493		27.6403	242.856		27.6203	226.605		27.6403	245.484
27.6623	222.355		27.6473	237.396		27.6273	242.414		27.6473	257.402
27.6693	201.084		27.6543	219.181		27.6343	222.554		27.6543	224.855
27.6763	195.771		27.6613	218.898		27.6413	233.536		27.6613	232.801
27.6833	210.82		27.6683	209.82		27.6483	232.47		27.6683	259.59
27.6903	210.385		27.6753	215.945		27.6553	227.229		27.6753	272.926
27.6973	214.65		27.6823	198.81		27.6623	225.325		27.6823	267.749
27.7043	225.474		27.6893	237.287		27.6693	231.102		27.6893	223.832
27.7113	232.18		27.6963	228.174		27.6763	229.025		27.6963	228.286
27.7183	224.387		27.7033	232.196		27.6833	229.722		27.7033	243.335
27.7253	188.682		27.7103	227.507		27.6903	224.435		27.7103	240.363
27.7323	239.662		27.7173	247.869		27.6973	241.887		27.7173	262.856
27.7393	218.72		27.7243	221.3		27.7043	224.12		27.7243	289.841
27.7463	228.864		27.7313	228.398		27.7113	225.369		27.7313	254.99
27.7533	218.306		27.7383	239.419		27.7183	219.46		27.7383	247.615
27.7603	210.363		27.7453	221.95		27.7253	224.641		27.7453	239.533
27.7673	213.501		27.7523	240.625		27.7323	247.277		27.7523	230.423
27.7743	201.956		27.7593	243.609		27.7393	238.3		27.7593	242.177
27.7813	203.17		27.7663	232.937		27.7463	240.704		27.7663	231.83
27.7883	202.571		27.7733	220.476		27.7533	223.189		27.7733	250.233
27.7953	219.927		27.7803	223.539		27.7603	225.82		27.7803	265
27.8023	225.751		27.7873	253.557		27.7673	222.375		27.7873	253.846
27.8093	210.72		27.7943	228.993		27.7743	225.334		27.7943	230.663
27.8163	213.886		27.8013	255.796		27.7813	241.983		27.8013	268.161
27.8233	227.968		27.8083	231.952		27.7883	230.613		27.8083	247.516
27.8303	239.211		27.8153	233.369		27.7953	221.553		27.8153	240.158
27.8373	244.936		27.8223	240.911		27.8023	241.733		27.8223	241.975
27.8443	210.589		27.8293	252.805		27.8093	236.375		27.8293	275.947
27.8513	221.958		27.8363	216.515		27.8163	239.167		27.8363	273.323
27.8583	222.303		27.8433	232.396		27.8233	220.115		27.8433	258.024
27.8653	208.892		27.8503	221		27.8303	256.468		27.8503	238.189
27.8723	239.757		27.8573	224.503		27.8373	246		27.8573	228.192
27.8793	206.924		27.8643	235.463		27.8443	256.388		27.8643	246.153
27.8863	214.961		27.8713	233.785		27.8513	247.746		27.8713	231.883
27.8933	228.758		27.8783	212.587		27.8583	212.345		27.8783	232.344
27.9003	233.666		27.8853	210.335		27.8653	210.334		27.8853	243.167
27.9073	224.204		27.8923	223.497		27.8723	236.038		27.8923	256.344
27.9143	209.977		27.8993	211.25		27.8793	236.829		27.8993	245.818
27.9213	222.425		27.9063	229.247		27.8863	252.336		27.9063	226.486
27.9283	224.455		27.9133	218.184		27.8933	224.913		27.9133	250.997
27.9353	209.366		27.9203	246.097		27.9003	235.463		27.9203	271.549
27.9423	208.981		27.9273	283.33		27.9073	227.191		27.9273	231.804
27.9493	200.424		27.9343	249.764		27.9143	223.377		27.9343	256.67
27.9563	210.814		27.9413	246.7		27.9213	231.793		27.9413	251.587
27.9633	223.743		27.9483	254.613		27.9283	236.384		27.9483	260.229
27.9703	224.637		27.9553	237.866		27.9353	233.179		27.9553	239.804
27.9773	233.766		27.9623	253.575		27.9423	243.191		27.9623	244.667
27.9843	205.974		27.9693	244.457		27.9493	229.812		27.9693	260.355
27.9913	191.22		27.9763	248.887		27.9563	224.223		27.9763	246.78
27.9983	204.028		27.9833	227.339		27.9633	214.123		27.9833	243.569
28.0053	213.575		27.9903	221.154		27.9703	214.887		27.9903	216.499
28.0123	207.503		27.9973	216.854		27.9773	217.708		27.9973	230.941
28.0193	219.933		28.0043	216.838		27.9843	246.765		28.0043	243.419
28.0263	211.589		28.0113	223.43		27.9913	240.056		28.0113	218.401
28.0333	205.474		28.0183	244.365		27.9983	228.106		28.0183	242.152
28.0403	219.531		28.0253	226.203		28.0053	219.734		28.0253	218.03
28.0473	204.435		28.0323	235.693		28.0123	212.179		28.0323	242.284
28.0543	216.593		28.0393	218.586		28.0193	261.966		28.0393	213.22
28.0613	208.497		28.0463	256.641		28.0263	211.327		28.0463	240.503
28.0683	222.385		28.0533	253.516		28.0333	189.173		28.0533	225.576
28.0753	222.776		28.0603	216.351		28.0403	203.645		28.0603	224.054
28.0823	207.89		28.0673	230.362		28.0473	244.555		28.0673	263.946
28.0893	206.729		28.0743	230.935		28.0543	247.925		28.0743	272.704
28.0963	195.638		28.0813	221.629		28.0613	240.219		28.0813	250.867
28.1033	218.087		28.0883	215.418		28.0683	208.478		28.0883	251.574
28.1103	234.276		28.0953	219.123		28.0753	227.111		28.0953	239.459
28.1173	228.174		28.1023	233.458		28.0823	232.174		28.1023	218.905
28.1243	218.485		28.1093	233.188		28.0893	225.297		28.1093	254.667
28.1313	228.539		28.1163	232		28.0963	238.078		28.1163	250.999
28.1383	220.303		28.1233	205.263		28.1033	207.744		28.1233	216.592
28.1453	185.537		28.1303	236.07		28.1103	228.053		28.1303	257.891
28.1523	208.136		28.1373	210.96		28.1173	242.616		28.1373	244.608
28.1593	222.069		28.1443	263.733		28.1243	217.658		28.1443	240.342
28.1663	224.804		28.1513	229.708		28.1313	210.713		28.1513	250.703
28.1733	231		28.1583	247.167		28.1383	229.665		28.1583	253.499
28.1803	224.602		28.1653	248.216		28.1453	212.551		28.1653	243.687
28.1873	221.795		28.1723	222.283		28.1523	232.332		28.1723	256.733
28.1943	222.346		28.1793	235.538		28.1593	210.847		28.1793	233.481
28.2013	220.748		28.1863	229.978		28.1663	228.338		28.1863	241.705
28.2083	223.515		28.1933	241.933		28.1733	227.544		28.1933	240
28.2153	227.898		28.2003	243.333		28.1803	230.539		28.2003	240
28.2223	215.719		28.2073	237.043		28.1873	230.914		28.2073	225.501
28.2293	214.056		28.2143	241.393		28.1943	216.641		28.2143	260.19
28.2363	201.217		28.2213	242		28.2013	229.02		28.2213	238.569
28.2433	208.436		28.2283	218.786		28.2083	215.76		28.2283	208.589
28.2503	181.454		28.2353	256.08		28.2153	215.581		28.2353	240.813
28.2573	204.924		28.2423	233.115		28.2223	219.846		28.2423	238.269
28.2643	211.778		28.2493	212.334		28.2293	224.111		28.2493	255.75
28.2713	202.872		28.2563	257.589		28.2363	229.128		28.2563	246.06
28.2783	196.968		28.2633	242.558		28.2433	239.519		28.2633	240.366
28.2853	221.188		28.2703	229.564		28.2503	233.602		28.2703	252.111
28.2923	215		28.2773	218.904		28.2573	210.29		28.2773	232.293
28.2993	215		28.2843	236.564		28.2643	191.334		28.2843	247
28.3063	218.402		28.2913	226.771		28.2713	223.308		28.2913	258.393
28.3133	211.696		28.2983	233.218		28.2783	245.474		28.2983	248.355
28.3203	206.135		28.3053	247.212		28.2853	241.423		28.3053	248.635
28.3273	206.008		28.3123	240.632		28.2923	243.863		28.3123	258.846
28.3343	207.831		28.3193	228.338		28.2993	229.365		28.3193	251.746
28.3413	206.974		28.3263	234.59		28.3063	224.782		28.3263	235.679
28.3483	225.744		28.3333	246.226		28.3133	239.162		28.3333	219.838
28.3553	217.556		28.3403	265.778		28.3203	230.445		28.3403	208.111
28.3623	226.506		28.3473	228.84		28.3273	226.135		28.3473	235.654
28.3693	200.79		28.3543	247.552		28.3343	217.872		28.3543	240.68
28.3763	234.722		28.3613	228.401		28.3413	213.664		28.3613	226.526
28.3833	210.231		28.3683	241		28.3483	230.692		28.3683	232.769
28.3903	204.68		28.3753	227.359		28.3553	225.259		28.3753	235.9
28.3973	201.718		28.3823	219.718		28.3623	209.709		28.3823	233.718
28.4043	203.885		28.3893	240.57		28.3693	207.878		28.3893	238
28.4113	207.119		28.3963	266.393		28.3763	209.975		28.3963	241.35
28.4183	213.605		28.4033	250.3		28.3833	207.85		28.4033	257.64
28.4253	206.692		28.4103	235.59		28.3903	210.244		28.4103	263.936
28.4323	213.262		28.4173	235.088		28.3973	217.262		28.4173	244.798
28.4393	217.632		28.4243	253.41		28.4043	235.991		28.4243	251.042
28.4463	228.25		28.4313	246.751		28.4113	246.5		28.4313	246.75
28.4533	207.514		28.4383	217.514		28.4183	235.757		28.4383	255.243
28.4603	232.886		28.4453	229.649		28.4253	239.177		28.4453	269.472
28.4673	207.591		28.4523	234.846		28.4323	202.053		28.4523	240.642
28.4743	206.209		28.4593	221.358		28.4393	236.537		28.4593	256.552
28.4813	218.702		28.4663	243.296		28.4463	206.325		28.4663	227.568
28.4883	206.653		28.4733	224.59		28.4533	211.916		28.4733	231.789
28.4953	217.727		28.4803	225.864		28.4603	218.727		28.4803	227.332
28.5023	205.079		28.4873	220.799		28.4673	213.355		28.4873	254.921
28.5093	222.691		28.4943	232.153		28.4743	229.963		28.4943	236.271
28.5163	224.918		28.5013	234.227		28.4813	219.247		28.5013	226.721
28.5233	206.786		28.5083	222.65		28.4883	216.164		28.5083	256.836
28.5303	215.814		28.5153	240.248		28.4953	217.979		28.5153	267.552
28.5373	201.279		28.5223	229.28		28.5023	220.779		28.5223	233.669
28.5443	197.45		28.5293	248.929		28.5093	214.355		28.5293	226.514
28.5513	206.948		28.5363	226.106		28.5163	215.744		28.5363	240.922
28.5583	221.147		28.5433	222.527		28.5233	216		28.5433	244
28.5653	224.876		28.5503	253.032		28.5303	235.272		28.5503	234.364
28.5723	212.751		28.5573	249.462		28.5373	202.195		28.5573	243.365
28.5793	206.025		28.5643	239.263		28.5443	232.813		28.5643	226.051
28.5863	207.954		28.5713	265.367		28.5513	211.149		28.5713	235.213
28.5933	194.577		28.5783	213.638		28.5583	211.731		28.5783	266.12
28.6003	197.802		28.5853	242.82		28.5653	203.586		28.5853	217.18
28.6073	218.359		28.5923	230.383		28.5723	206.648		28.5923	238.367
28.6143	212.641		28.5993	241.508		28.5793	221.038		28.5993	242.34
28.6213	211.218		28.6063	233.118		28.5863	234.336		28.6063	249.089
28.6283	210.639		28.6133	235.557		28.5933	241.39		28.6133	242.891
28.6353	197.771		28.6203	212.617		28.6003	227.001		28.6203	223.846
28.6423	209.557		28.6273	234.649		28.6073	213.14		28.6273	231.069
28.6493	227.025		28.6343	237.216		28.6143	222.759		28.6343	239.013
28.6563	223.84		28.6413	238.319		28.6213	218.207		28.6413	240
28.6633	216.377		28.6483	222.72		28.6283	218.82		28.6483	239.197
28.6703	216.739		28.6553	230.174		28.6353	224.348		28.6553	254.652
28.6773	198.284		28.6623	262.882		28.6423	207.22		28.6623	238.284
28.6843	194.984		28.6693	231.994		28.6493	217.002		28.6693	244.004
28.6913	187.751		28.6763	227.634		28.6563	219.024		28.6763	247.366
28.6983	198.673		28.6833	207.52		28.6633	231.924		28.6833	258.332
28.7053	210.83		28.6903	208.038		28.6703	220.382		28.6903	214.22
28.7123	235.592		28.6973	246.398		28.6773	207.607		28.6973	227.257
28.7193	223.665		28.7043	240.001		28.6843	226.332		28.7043	219.996
28.7263	229.807		28.7113	236		28.6913	229.405		28.7113	254.791
28.7333	220.603		28.7183	235.534		28.6983	223.069		28.7183	268.26
28.7403	215.808		28.7253	227.553		28.7053	228.383		28.7253	254.446
28.7473	214.196		28.7323	224.589		28.7123	222.635		28.7323	237.205
28.7543	216.329		28.7393	230.987		28.7193	236.926		28.7393	228.691
28.7613	233.075		28.7463	223.501		28.7263	236.31		28.7463	236.69
28.7683	204.733		28.7533	274.189		28.7333	238.375		28.7533	240.203
28.7753	201.179		28.7603	222.402		28.7403	230.506		28.7603	238.274
28.7823	223.375		28.7673	218.506		28.7473	255.952		28.7673	231.494
28.7893	225		28.7743	257.829		28.7543	238.088		28.7743	225.026
28.7963	218.577		28.7813	235.433		28.7613	231.268		28.7813	232.557
28.8033	197.256		28.7883	242.897		28.7683	205.897		28.7883	243.434
28.8103	201.332		28.7953	241.033		28.7753	214.915		28.7953	261.555
28.8173	219.338		28.8023	213.211		28.7823	222.31		28.8023	266.176
28.8243	236.464		28.8093	229.961		28.7893	217.823		28.8093	260.673
28.8313	213.174		28.8163	232.821		28.7963	232.463		28.8163	255.284
28.8383	201.674		28.8233	231		28.8033	218.274		28.8233	246.622
28.8453	199.694		28.8303	232.577		28.8103	220.612		28.8303	233.439
28.8523	209.977		28.8373	230.45		28.8173	243.243		28.8373	224.184
28.8593	213.762		28.8443	251.029		28.8243	239.814		28.8443	223.026
28.8663	209.276		28.8513	259.379		28.8313	236.897		28.8513	250.245
28.8733	199.514		28.8583	261.952		28.8383	245.114		28.8583	261.791
28.8803	229.554		28.8653	261.287		28.8453	211.019		28.8653	232.872
28.8873	216.541		28.8723	225.929		28.8523	223.459		28.8723	245.536
28.8943	197.195		28.8793	227.946		28.8593	212.141		28.8793	256.892
28.9013	210.781		28.8863	220.108		28.8663	267.34		28.8863	224.443
28.9083	194.623		28.8933	235.715		28.8733	222.73		28.8933	231.757
28.9153	220.485		28.9003	214.818		28.8803	222.176		28.9003	235.449
28.9223	193.591		28.9073	231.066		28.8873	209.198		28.9073	251.376
28.9293	217.048		28.9143	245.243		28.8943	237.952		28.9143	227.078
28.9363	228.134		28.9213	239.175		28.9013	228.026		28.9213	227.639
28.9433	227.887		28.9283	223.811		28.9083	238.717		28.9283	240.887
28.9503	238.633		28.9353	230.153		28.9153	229.542		28.9353	243.328
28.9573	222.1		28.9423	237.512		28.9223	234.389		28.9423	234.903
28.9643	230.153		28.9493	238.045		28.9293	245.349		28.9493	233.303
28.9713	208.982		28.9563	259.969		28.9363	224.902		28.9563	226.104
28.9783	224.225		28.9633	237.639		28.9433	223.272		28.9633	215.944
28.9853	212.444		28.9703	234.102		28.9503	234.353		28.9703	221.652
28.9923	246.576		28.9773	234.083		28.9573	246.998		28.9773	216.584
28.9993	209.708		28.9843	221.225		28.9643	210.656		28.9843	220.914
29.0063	204.42		28.9913	237.384		28.9713	254.531		28.9913	261.678
29.0133	232		28.9983	209.917		28.9783	223.35		28.9983	234.733
29.0203	232.907		29.0053	238.367		28.9853	210.258		29.0053	229.536
29.0273	229.57		29.0123	231		28.9923	241.266		29.0123	256.688
29.0343	212.651		29.0193	229.117		28.9993	239.767		29.0193	261.304
29.0413	228.041		29.0263	227.281		29.0063	241.157		29.0263	243.347
29.0483	236.125		29.0333	225.643		29.0133	231.786		29.0333	257.055
29.0553	226.672		29.0403	226.69		29.0203	227.336		29.0403	245.614
29.0623	210.527		29.0473	241.525		29.0273	233.156		29.0473	238.423
29.0693	209.935		29.0543	248.29		29.0343	242.645		29.0543	231.935
29.0763	196.773		29.0613	237.618		29.0413	228.062		29.0613	238.691
29.0833	211.217		29.0683	233.778		29.0483	232.886		29.0683	235.557
29.0903	216.156		29.0753	237.375		29.0553	233.469		29.0753	256.783
29.0973	234.201		29.0823	220.709		29.0623	221.169		29.0823	258.27
29.1043	225.261		29.0893	213.142		29.0693	227.81		29.0893	274.597
29.1113	225.384		29.0963	237.17		29.0763	228.489		29.0963	249.383
29.1183	191.937		29.1033	239.26		29.0833	260.803		29.1033	258.326
29.1253	214.95		29.1103	222.725		29.0903	245.75		29.1103	260.65
29.1323	209.518		29.1173	215.136		29.0973	216.416		29.1173	255.14
29.1393	204.31		29.1243	217.005		29.1043	213.07		29.1243	240.233
29.1463	203.101		29.1313	217.686		29.1113	239.121		29.1313	236.99
29.1533	217.64		29.1383	249		29.1183	233.081		29.1383	243.32
29.1603	218.469		29.1453	239.382		29.1253	234.136		29.1453	250.568
29.1673	218.29		29.1523	240.304		29.1323	225.537		29.1523	245.696
29.1743	212.336		29.1593	229.478		29.1393	240.379		29.1593	243.748
29.1813	217.164		29.1663	223.23		29.1463	239.377		29.1663	256.164
29.1883	216.373		29.1733	227.313		29.1533	225.831		29.1733	248.433
29.1953	214.163		29.1803	207.903		29.1603	222.325		29.1803	261.748
29.2023	232.072		29.1873	228.398		29.1673	209.349		29.1873	251.446
29.2093	223.332		29.1943	220.332		29.1743	233.216		29.1943	216.055
29.2163	203.505		29.2013	221.48		29.1813	227.531		29.2013	257.314
29.2233	218.535		29.2083	257.316		29.1883	217.149		29.2083	239.102
29.2303	228.123		29.2153	223.314		29.1953	234.314		29.2153	244.214
29.2373	213.461		29.2223	220.401		29.2023	220.13		29.2223	252.555
29.2443	221.979		29.2293	238.602		29.2093	210.031		29.2293	217.72
29.2513	218.284		29.2363	237.429		29.2163	241.651		29.2363	242.753
29.2583	221.26		29.2433	226.497		29.2233	247.861		29.2433	253.896
29.2653	196.503		29.2503	221.998		29.2303	221.505		29.2503	256.493
29.2723	206.282		29.2573	227.132		29.2373	219.49		29.2573	245.53
29.2793	226.219		29.2643	222.942		29.2443	229.793		29.2643	255.715
29.2863	240.08		29.2713	236.065		29.2513	216.634		29.2713	233.187
29.2933	214.176		29.2783	240.706		29.2583	206.176		29.2783	239.706
29.3003	212.478		29.2853	247.478		29.2653	230.759		29.2853	246.169
29.3073	200.542		29.2923	242.72		29.2723	227.028		29.2923	272.916
29.3143	222.122		29.2993	234.293		29.2793	202.878		29.2993	226.865
29.3213	200.297		29.3063	231.445		29.2863	204.525		29.3063	235.979
29.3283	209.904		29.3133	244.657		29.2933	190.726		29.3133	266.178
29.3353	210.297		29.3203	234.108		29.3003	209.756		29.3203	251.756
29.3423	213.118		29.3273	241.346		29.3073	225.599		29.3273	266.228
29.3493	210.311		29.3343	226.349		29.3143	217.743		29.3343	255.805
29.3563	218.762		29.3413	225.774		29.3213	199.712		29.3413	235.495
29.3633	197.261		29.3483	240.271		29.3283	221.865		29.3483	229.489
29.3703	206.013		29.3553	238.107		29.3353	221.467		29.3553	236.586
29.3773	217.31		29.3623	240.072		29.3423	236.31		29.3623	244.499
29.3843	221.368		29.3693	236.736		29.3493	215.336		29.3693	223.497
29.3913	209.696		29.3763	236.92		29.3563	222.605		29.3763	226.152
29.3983	207.517		29.3833	224.076		29.3633	224.143		29.3833	249.232
29.4053	223.666		29.3903	200.861		29.3703	230.07		29.3903	239.51
29.4123	194.933		29.3973	227.285		29.3773	236.454		29.3973	229.765
29.4193	240.763		29.4043	246.312		29.3843	204.463		29.4043	229.957
29.4263	202.325		29.4113	244.279		29.3913	212.093		29.4113	229.023
29.4333	216.537		29.4183	255.374		29.3983	215.821		29.4183	232.505
29.4403	218.886		29.4253	247.91		29.4053	214.779		29.4253	254.73
29.4473	200.225		29.4323	236.895		29.4123	219.666		29.4323	238.11
29.4543	196.594		29.4393	215.542		29.4193	223.153		29.4393	241.136
29.4613	204.418		29.4463	204.874		29.4263	226.354		29.4463	236.165
29.4683	215.413		29.4533	214.881		29.4333	220.27		29.4533	250.35
29.4753	214.341		29.4603	233.513		29.4403	217.816		29.4603	253.143
29.4823	204.872		29.4673	215.3		29.4473	220.575		29.4673	238.509
29.4893	196.851		29.4743	229.491		29.4543	217.619		29.4743	241.426
29.4963	206.454		29.4813	238.773		29.4613	207.716		29.4813	246.227
29.5033	213.248		29.4883	232.744		29.4683	214.278		29.4883	225.189
29.5103	205.637		29.4953	240.181		29.4753	211.455		29.4953	239.088
29.5173	195.157		29.5023	226.967		29.4823	203.81		29.5023	274.067
29.5243	214.912		29.5093	267.775		29.4893	234.368		29.5093	250.434
29.5313	203.671		29.5163	228.899		29.4963	215.235		29.5163	239.185
29.5383	241.506		29.5233	224.328		29.5033	227.672		29.5233	248.007
29.5453	220.074		29.5303	241.985		29.5103	213.149		29.5303	227.045
29.5523	198.68		29.5373	252.535		29.5173	221.327		29.5373	233
29.5593	218.21		29.5443	230.972		29.5243	236.449		29.5443	245.96
29.5663	205.304		29.5513	234.608		29.5313	202.824		29.5513	259.861
29.5733	210.213		29.5583	232		29.5383	204.941		29.5583	223.586
29.5803	211.313		29.5653	235.844		29.5453	223.804		29.5653	227.804
29.5873	212.84		29.5723	243.28		29.5523	214.786		29.5723	235.733
29.5943	219.161		29.5793	238.645		29.5593	215.258		29.5793	252.71
29.6013	206.454		29.5863	249.621		29.5663	199.909		29.5863	238.909
29.6083	204.727		29.5933	235.383		29.5733	218.071		29.5933	262.288
29.6153	213.305		29.6003	222.319		29.5803	217.449		29.6003	239.1
29.6223	208.855		29.6073	215.733		29.5873	223.779		29.6073	230.122
29.6293	202.335		29.6143	238.603		29.5943	178.739		29.6143	230
29.6363	202.197		29.6213	226.362		29.6013	208.938		29.6213	237.865
29.6433	220.847		29.6283	259.468		29.6083	205.91		29.6283	225.536
29.6503	221.857		29.6353	239.857		29.6153	236.001		29.6353	230.429
29.6573	231.892		29.6423	229.446		29.6223	222.098		29.6423	224.763
29.6643	206.652		29.6493	231.141		29.6293	262.628		29.6493	239.275
29.6713	205.194		29.6563	268.268		29.6363	213.781		29.6563	238.975
29.6783	195.223		29.6633	253.621		29.6433	220.961		29.6633	226.398
29.6853	216.909		29.6703	229.572		29.6503	209.468		29.6703	225.694
29.6923	216.85		29.6773	223.943		29.6573	213.506		29.6773	242.54
29.6993	206.491		29.6843	235.671		29.6643	219.542		29.6843	252.097
29.7063	221.418		29.6913	230.582		29.6713	202.546		29.6913	269.436
29.7133	215.655		29.6983	232.651		29.6783	219.647		29.6983	238.791
29.7203	217.636		29.7053	243.052		29.6853	216.727		29.7053	237.273
29.7273	211.157		29.7123	224.085		29.6923	217.486		29.7123	232.157
29.7343	210		29.7193	257.569		29.6993	231.127		29.7193	225.374
29.7413	191.024		29.7263	243.969		29.7063	220.153		29.7263	262.984
29.7483	196.649		29.7333	236		29.7133	255.563		29.7333	258.86
29.7553	192		29.7403	236.273		29.7203	213.819		29.7403	250.999
29.7623	194.634		29.7473	235.366		29.7273	237.19		29.7473	218.876
29.7693	208.495		29.7543	230.108		29.7343	229.161		29.7543	237.161
29.7763	216.66		29.7613	234.282		29.7413	222.367		29.7613	227.016
29.7833	218.816		29.7683	231.856		29.7483	228.98		29.7683	235.809
29.7903	212.44		29.7753	264.014		29.7553	218.13		29.7753	231.116
29.7973	191.128		29.7823	257.053		29.7623	206.925		29.7823	234.879
29.8043	201.001		29.7893	232.599		29.7693	210.401		29.7893	230.799
29.8113	199.007		29.7963	211.008		29.7763	222.664		29.7963	229.328
29.8183	202.523		29.8033	225.976		29.7833	221.337		29.8033	244.988
29.8253	220.378		29.8103	235.597		29.7903	218.403		29.8103	267.372
29.8323	229.19		29.8173	242.92		29.7973	208.485		29.8173	208.855
29.8393	198.338		29.8243	244.931		29.8043	221.9		29.8243	226.937
29.8463	237.894		29.8313	224.053		29.8113	214.023		29.8313	249.947
29.8533	218.618		29.8383	204.956		29.8183	237.554		29.8383	218.083
29.8603	212.48		29.8453	221.079		29.8253	230.74		29.8453	234.26
29.8673	206.253		29.8523	235.785		29.8323	224.488		29.8523	236
29.8743	201.561		29.8593	229.028		29.8393	210.199		29.8593	232.589
29.8813	221.972		29.8663	209.216		29.8463	222		29.8663	227.273
29.8883	211.784		29.8733	233.108		29.8533	223.58		29.8733	232.051
29.8953	196.917		29.8803	236.622		29.8603	221.389		29.8803	235.223
29.9023	199.199		29.8873	231.692		29.8673	220.746		29.8873	234.398
29.9093	206.466		29.8943	236.187		29.8743	211.347		29.8943	208.566
29.9163	195.204		29.9013	243.599		29.8813	202.66		29.9013	229.013
29.9233	193.713		29.9083	231.752		29.8883	231.317		29.9083	238.465
29.9303	187.492		29.9153	226		29.8953	219.023		29.9153	256.6
29.9373	192.727		29.9223	244.888		29.9023	211.283		29.9223	237.96
29.9443	211.571		29.9293	244.301		29.9093	213.774		29.9293	221.978
29.9513	206.063		29.9363	213.278		29.9163	217.964		29.9363	207.125
29.9583	211.198		29.9433	226.031		29.9233	209.484		29.9433	280.251
29.9653	200.594		29.9503	240.777		29.9303	203.964		29.9503	235.988
29.9723	216.344		29.9573	225.949		29.9373	223.862		29.9573	241.862
29.9793	201.672		29.9643	221.041		29.9443	220.536		29.9643	239.816
29.9863	203.6		29.9713	202.733		29.9513	231.122		29.9713	245.744
29.9933	220.619		29.9783	215.892		29.9583	240.892		29.9783	242.165
30.0003	202.179		29.9853	211		29.9653	227.361		29.9853	242.636
30.0073	206.502		29.9923	236.005		29.9723	210.749		29.9923	231.623
30.0143	205.082		29.9993	259		29.9793	206.174		29.9993	242.964
30.0213	212.335		30.0063	245.278		29.9863	221.375		30.0063	256.347
30.0283	205.887		30.0133	220.009		29.9933	206.691		30.0133	256.72
30.0353	200		30.0203	239.72		30.0003	212.146		30.0203	257
30.0423	206.817		30.0273	228.253		30.0073	206.627		30.0273	239.958
30.0493	203.408		30.0343	220.408		30.0143	203.163		30.0343	239.755
30.0563	200.046		30.0413	196.37		30.0213	196.108		30.0413	235.077
30.0633	195.271		30.0483	244.983		30.0283	211.542		30.0483	208.779
30.0703	215.371		30.0553	226.351		30.0353	202.649		30.0553	245.863
30.0773	195.699		30.0623	231.016		30.0423	204.766		30.0623	268.767
30.0843	226.257		30.0693	245.49		30.0493	224.503		30.0693	238.505
30.0913	223.842		30.0763	254.105		30.0563	228.526		30.0763	225.947
30.0983	236.124		30.0833	232.798		30.0633	245.09		30.0833	228.371
30.1053	227.69		30.0903	230.931		30.0703	226.759		30.0903	253.586
30.1123	206.819		30.0973	237.514		30.0773	206.457		30.0973	237.935
30.1193	195.615		30.1043	256.003		30.0843	211.388		30.1043	230.034
30.1263	206.588		30.1113	245.062		30.0913	211.471		30.1113	228.942
30.1333	205.86		30.1183	234.853		30.0983	213.279		30.1183	222.574
30.1403	208.118		30.1253	230.544		30.1053	193.175		30.1253	220.441
30.1473	217.457		30.1323	215.469		30.1123	220.827		30.1323	255.519
30.1543	232.679		30.1393	235.798		30.1193	219.705		30.1393	235.554
30.1613	193.895		30.1463	223.328		30.1263	199.437		30.1463	212.459
30.1683	211.71		30.1533	207.932		30.1333	229.29		30.1533	260.977
30.1753	224.345		30.1603	228.332		30.1403	214.885		30.1603	280.34
30.1823	203.354		30.1673	237.544		30.1473	216.517		30.1673	262.224
30.1893	205.972		30.1743	254.872		30.1543	200.725		30.1743	232.95
30.1963	209.928		30.1813	215.237		30.1613	228.835		30.1813	221.208
30.2033	207.869		30.1883	216.122		30.1683	220.62		30.1883	238.742
30.2103	216.906		30.1953	219.627		30.1753	222.511		30.1953	233.535
30.2173	224.298		30.2023	229.524		30.1823	239.113		30.2023	239.524
30.2243	205.683		30.2093	231.574		30.1893	228.197		30.2093	255.932
30.2313	188.189		30.2163	229.438		30.1963	213.719		30.2163	240.097
30.2383	200.79		30.2233	215.278		30.2033	216.534		30.2233	236.308
30.2453	211.319		30.2303	229.325		30.2103	241.963		30.2303	256.46
30.2523	194.376		30.2373	237.518		30.2173	201.163		30.2373	238.34
30.2593	200.96		30.2443	234.378		30.2243	216.448		30.2443	248.488
30.2663	209.774		30.2513	214.565		30.2313	202.481		30.2513	257.774
30.2733	209.582		30.2583	222.544		30.2383	243.418		30.2583	237.025
30.2803	200.146		30.2653	214.334		30.2453	182.272		30.2653	261.02
30.2873	211.534		30.2723	239.932		30.2523	218.318		30.2723	244.511
30.2943	214.74		30.2793	224.29		30.2593	217.13		30.2793	249.367
30.3013	204.635		30.2863	228.361		30.2663	222.788		30.2863	250.336
30.3083	224.813		30.2933	232.295		30.2733	215.939		30.2933	235.738
30.3153	226.278		30.3003	241.865		30.2803	216.402		30.3003	237
30.3223	213.537		30.3073	231.349		30.2873	212.958		30.3073	240.511
30.3293	214.211		30.3143	207.147		30.2943	217.604		30.3143	241.161
30.3363	214.877		30.3213	219.561		30.3013	224.025		30.3213	237.732
30.3433	217.899		30.3283	218.401		30.3083	236.808		30.3283	244.704
30.3503	202.435		30.3353	215.167		30.3153	216.403		30.3353	256.432
30.3573	201.331		30.3423	206.505		30.3223	203.836		30.3423	227.353
30.3643	202		30.3493	216.688		30.3293	220.082		30.3493	208.413
30.3713	235.785		30.3563	204.486		30.3363	222.965		30.3563	228.236
30.3783	207.851		30.3633	236.685		30.3433	209.324		30.3633	203.135
30.3853	233.902		30.3703	226.804		30.3503	248.827		30.3703	238.782
30.3923	230.048		30.3773	221.884		30.3573	231.44		30.3773	250.92
30.3993	211.086		30.3843	212.907		30.3643	203.296		30.3843	268.632
30.4063	201.261		30.3913	238.668		30.3713	226.337		30.3913	248.744
30.4133	204.285		30.3983	231.942		30.3783	242.627		30.3983	251.295
30.4203	210.584		30.4053	217.579		30.3853	236.56		30.4053	236
30.4273	221.582		30.4123	225.534		30.3923	220.99		30.4123	235.505
30.4343	209.631		30.4193	234.913		30.3993	213.579		30.4193	239.491
30.4413	199.468		30.4263	253.16		30.4063	201.351		30.4263	235.468
30.4483	187.367		30.4333	232.326		30.4133	217.429		30.4333	249.735
30.4553	184.76		30.4403	224.041		30.4203	204.716		30.4403	218.473
30.4623	210.618		30.4473	218.389		30.4273	202.132		30.4473	213.437
30.4693	213.322		30.4543	235.745		30.4343	194.966		30.4543	240.886
30.4763	222.589		30.4613	239.918		30.4413	217.012		30.4613	218.111
30.4833	211.649		30.4683	203.129		30.4483	226.699		30.4683	247.95
30.4903	200.831		30.4753	245.447		30.4553	215.183		30.4753	245.635
30.4973	227.109		30.4823	225.903		30.4623	218.891		30.4823	237.903
30.5043	217.224		30.4893	207.357		30.4693	224.972		30.4893	223.385
30.5113	206.108		30.4963	219		30.4763	211.87		30.4963	248.42
30.5183	187.332		30.5033	218.287		30.4833	211.506		30.5033	244.15
30.5253	204.31		30.5103	218.268		30.4903	206.577		30.5103	241.535
30.5323	207.865		30.5173	220.489		30.4973	204.045		30.5173	245.977
30.5393	213.445		30.5243	240.425		30.5043	199.225		30.5243	233.68
30.5463	226.046		30.5313	239.848		30.5113	182.712		30.5313	234.182
30.5533	233.312		30.5383	221.75		30.5183	211.123		30.5383	259.562
30.5603	217.926		30.5453	223.276		30.5253	237.798		30.5453	245.389
30.5673	190.862		30.5523	211.881		30.5323	210.662		30.5523	255.219
30.5743	227.65		30.5593	225.837		30.5393	203.114		30.5593	257.228
30.5813	202.523		30.5663	226.095		30.5463	233.477		30.5663	244.619
30.5883	222.552		30.5733	199.429		30.5533	196.373		30.5733	238.951
30.5953	200.103		30.5803	225.141		30.5603	215.066		30.5803	283.907
30.6023	208.524		30.5873	256.431		30.5673	203.64		30.5873	231.116
30.6093	191.174		30.5943	239.174		30.5743	200.347		30.5943	246.695
30.6163	201.269		30.6013	222.761		30.5813	218.836		30.6013	254.895
30.6233	214.347		30.6083	220.644		30.5883	221.452		30.6083	249.347
30.6303	222.591		30.6153	242.671		30.5953	201.35		30.6153	248.437
30.6373	212.106		30.6223	235.588		30.6023	207.186		30.6223	224.624
30.6443	212.291		30.6293	218.738		30.6093	234.84		30.6293	245.685
30.6513	205.163		30.6363	212.533		30.6163	233.082		30.6363	250.63
30.6583	194.233		30.6433	222.129		30.6233	234.767		30.6433	258.026
30.6653	181.538		30.6503	229.484		30.6303	253.44		30.6503	234.615
30.6723	221.929		30.6573	219.611		30.6373	213.444		30.6573	223.186
30.6793	210.886		30.6643	244.272		30.6443	189.804		30.6643	223
30.6863	202.324		30.6713	230.026		30.6513	216.379		30.6713	233.406
30.6933	235.67		30.6783	224.171		30.6583	201.318		30.6783	242.731
30.7003	209.157		30.6853	236.196		30.6653	226.059		30.6853	222.726
30.7073	211.434		30.6923	213.119		30.6723	213.987		30.6923	240.974
30.7143	209.992		30.6993	209.172		30.6793	211.164		30.6993	232.375
30.7213	195		30.7063	232.951		30.6863	224.94		30.7063	253.315
30.7283	192.596		30.7133	223.283		30.6933	225.536		30.7133	252.679
30.7353	200.289		30.7203	220.819		30.7003	209.217		30.7203	219.012
30.7423	209.91		30.7273	224.855		30.7073	210.373		30.7273	232.952
30.7493	214.553		30.7343	222.579		30.7143	210.447		30.7343	237.795
30.7563	221.742		30.7413	222.867		30.7213	212.992		30.7413	244.042
30.7633	208.207		30.7483	217.905		30.7283	213.23		30.7483	235.207
30.7703	217.076		30.7553	210.296		30.7353	217.149		30.7553	223.333
30.7773	210.701		30.7623	237.247		30.7423	195.788		30.7623	241.177
30.7843	215.86		30.7693	205.575		30.7493	185.633		30.7693	212.815
30.7913	243.307		30.7763	222.549		30.7563	223.521		30.7763	228.67
30.7983	195.046		30.7833	224.115		30.7633	207.96		30.7833	229.179
30.8053	205.232		30.7903	243.496		30.7703	202.152		30.7903	258.128
30.8123	229.714		30.7973	236.724		30.7773	217.276		30.7973	231.097
30.8193	200.751		30.8043	227.843		30.7843	221.658		30.8043	216.272
30.8263	190.917		30.8113	205.685		30.7913	232		30.8113	233.332
30.8333	194.739		30.8183	222.011		30.7983	230.315		30.8183	239.946
30.8403	207.194		30.8253	224.403		30.8053	227.403		30.8253	224.758
30.8473	201.775		30.8323	235.797		30.8123	227.061		30.8323	212.306
30.8543	200.75		30.8393	230.858		30.8193	224.929		30.8393	230.034
30.8613	216.64		30.8463	224.427		30.8263	224.602		30.8463	257.223
30.8683	230.345		30.8533	243.363		30.8333	229.009		30.8533	241.956
30.8753	234.469		30.8603	242.656		30.8403	229.531		30.8603	234.203
30.8823	201.374		30.8673	226.389		30.8473	216.19		30.8673	241.405
30.8893	185.198		30.8743	229.935		30.8543	200.864		30.8743	232.598
30.8963	169.07		30.8813	228.201		30.8613	261.518		30.8813	258.993
30.9033	217.967		30.8883	236.994		30.8683	225.027		30.8883	233.018
30.9103	209.016		30.8953	211.902		30.8753	216.607		30.8953	209.393
30.9173	199.482		30.9023	236.627		30.8823	212.318		30.9023	216.845
30.9243	228.01		30.9093	221.198		30.8893	219.812		30.9093	229.396
30.9313	220.564		30.9163	225.436		30.8963	221.079		30.9163	234.436
30.9383	213.644		30.9233	233.017		30.9033	234.695		30.9233	244.992
30.9453	218.207		30.9303	227.81		30.9103	221.255		30.9303	245.016
30.9523	197.554		30.9373	237.112		30.9173	215.63		30.9373	234.592
30.9593	191.936		30.9443	230.947		30.9243	212.003		30.9443	232.88
30.9663	205.809		30.9513	209.832		30.9313	216.505		30.9513	241.977
30.9733	227.498		30.9583	226.19		30.9383	213.089		30.9583	246.647
30.9803	234.632		30.9653	239.64		30.9453	209.912		30.9653	223.25
30.9873	199.644		30.9723	237.029		30.9523	211		30.9723	258.475
30.9943	215.092		30.9793	254.929		30.9593	226.488		30.9793	248.489
31.0013	222.707		30.9863	240.393		30.9663	232.707		30.9863	258.9
31.0083	195.199		30.9933	227.085		30.9733	243.922		30.9933	237.163
31.0153	225.167		31.0003	243.285		30.9803	238.941		31.0003	246.36
31.0223	195.749		31.0073	217.505		30.9873	238.125		31.0073	265.493
31.0293	200.323		31.0143	234.132		30.9943	237.084		31.0143	245.701
31.0363	221.069		31.0213	252.007		31.0013	215.592		31.0213	234.195
31.0433	207.565		31.0283	224.463		31.0083	194.177		31.0283	224.139
31.0503	226.32		31.0353	212.658		31.0153	217.119		31.0353	222.977
31.0573	232.586		31.0423	212.196		31.0223	196.543		31.0423	241.109
31.0643	205.93		31.0493	220.182		31.0293	219.526		31.0493	244.432
31.0713	197.534		31.0563	217.521		31.0363	230.397		31.0563	235.931
31.0783	213.106		31.0633	205.137		31.0433	232.174		31.0633	242.795
31.0853	207.013		31.0703	236.354		31.0503	239.165		31.0703	229.519
31.0923	194.123		31.0773	234.245		31.0573	210.853		31.0773	249.571
31.0993	209.934		31.0843	219.752		31.0643	214.102		31.0843	229.672
31.1063	221.282		31.0913	229.043		31.0713	196.675		31.0913	210.276
31.1133	220.027		31.0983	246.77		31.0783	236.431		31.0983	257.337
31.1203	211.526		31.1053	235		31.0853	239.315		31.1053	255.365
31.1273	205.617		31.1123	233.811		31.0923	223.908		31.1123	214.304
31.1343	221.111		31.1193	222.593		31.0993	202.481		31.1193	256.185
31.1413	199.223		31.1263	210.994		31.1063	209		31.1263	243.799
31.1483	192.624		31.1333	214.035		31.1133	209.635		31.1333	258.565
31.1553	201.322		31.1403	229.303		31.1203	220.981		31.1403	234.768
31.1623	188.1		31.1473	235.701		31.1273	227.998		31.1473	238.701
31.1693	203.007		31.1543	220.411		31.1343	229.393		31.1543	237.869
31.1763	209.261		31.1613	216.982		31.1413	228.765		31.1613	218.852
31.1833	204.298		31.1683	200.398		31.1483	226.488		31.1683	217.084
31.1903	222.877		31.1753	230.335		31.1553	232.145		31.1753	236.302
31.1973	234.688		31.1823	235.499		31.1623	208.779		31.1823	231.062
31.2043	226.677		31.1893	218.439		31.1693	208.78		31.1893	253.427
31.2113	194.845		31.1963	219.655		31.1763	216.397		31.1963	219.621
31.2183	206.7		31.2033	228.82		31.1833	224.84		31.2033	239.521
31.2253	192.11		31.2103	248.288		31.1903	213.231		31.2103	235.982
31.2323	216.688		31.2173	214.125		31.1973	217.438		31.2173	218.263
31.2393	229.643		31.2243	225.86		31.2043	214.966		31.2243	240.068
31.2463	221.141		31.2313	231.161		31.2113	216.406		31.2313	226.655
31.2533	200.622		31.2383	217.27		31.2183	195.49		31.2383	236.954
31.2603	205.397		31.2453	221.127		31.2253	206.662		31.2453	226.113
31.2673	208.781		31.2523	193.106		31.2323	223.543		31.2523	244.741
31.2743	203.96		31.2593	204.649		31.2393	222.801		31.2593	260.272
31.2813	212.947		31.2663	212		31.2463	210.119		31.2663	269.166
31.2883	197.874		31.2733	228.702		31.2533	211.212		31.2733	241.601
31.2953	194.212		31.2803	264.928		31.2603	227.881		31.2803	249.18
31.3023	198		31.2873	240.356		31.2673	234		31.2873	234.104
31.3093	206.411		31.2943	227.477		31.2743	220.542		31.2943	232.729
31.3163	204.371		31.3013	236.073		31.2813	224.351		31.3013	242.166
31.3233	182.581		31.3083	232.132		31.2883	209.423		31.3083	239.106
31.3303	176.031		31.3153	207.115		31.2953	208.279		31.3153	235.119
31.3373	221.5		31.3223	232.621		31.3023	212.985		31.3223	238.743
31.3443	190.794		31.3293	221.689		31.3093	195.655		31.3293	239.314
31.3513	189.294		31.3363	225.477		31.3163	203.303		31.3363	217.725
31.3583	204.219		31.3433	231.572		31.3233	221.418		31.3433	238.438
31.3653	202.177		31.3503	235.693		31.3303	201.307		31.3503	241.032
31.3723	199.247		31.3573	224.125		31.3373	221.62		31.3573	233.814
31.3793	208.014		31.3643	230.049		31.3443	209.833		31.3643	234.524
31.3863	196.896		31.3713	221.617		31.3513	199.104		31.3713	230.024
31.3933	217.526		31.3783	219.54		31.3583	205.82		31.3783	228.452
31.4003	217.445		31.3853	212.36		31.3653	210.32		31.3853	221.169
31.4073	208.463		31.3923	230.053		31.3723	218.379		31.3923	239.285
31.4143	200.488		31.3993	215.298		31.3793	220.835		31.3993	236.819
31.4213	186.387		31.4063	206.495		31.3863	217.396		31.4063	236.802
31.4283	214.982		31.4133	240.817		31.3933	225.704		31.4133	246.672
31.4353	216.8		31.4203	228.367		31.4003	232.165		31.4203	243.599
31.4423	208.509		31.4273	238.601		31.4073	210.092		31.4273	232.996
31.4493	189.317		31.4343	235		31.4143	225.517		31.4343	236.858
31.4563	202.518		31.4413	238.017		31.4213	204.983		31.4413	215.41
31.4633	194.58		31.4483	233.083		31.4283	199.773		31.4483	230
31.4703	204.823		31.4553	205.292		31.4353	207.354		31.4553	231.458
31.4773	216.185		31.4623	227.478		31.4423	213.924		31.4623	243.909
31.4843	226.503		31.4693	229.562		31.4493	212.112		31.4693	235.627
31.4913	207.411		31.4763	234.772		31.4563	223.981		31.4763	220.76
31.4983	217.552		31.4833	241.334		31.4633	222.819		31.4833	233.554
31.5053	218.085		31.4903	230.347		31.4703	204.521		31.4903	240.087
31.5123	184.568		31.4973	223.19		31.4773	191.57		31.4973	227.284
31.5193	221.553		31.5043	217.031		31.4843	201.252		31.5043	219.687
31.5263	214.899		31.5113	236.573		31.4913	231.729		31.5113	258.357
31.5333	216.843		31.5183	178.475		31.4983	213.864		31.5183	257.236
31.5403	174.701		31.5253	208.916		31.5053	210.973		31.5253	226.623
31.5473	201.957		31.5323	241.534		31.5123	210.839		31.5323	218.312
31.5543	218.13		31.5393	237.797		31.5193	219		31.5393	262.188
31.5613	209.319		31.5463	238.389		31.5263	216.066		31.5463	225.513
31.5683	221.367		31.5533	229.211		31.5333	202.497		31.5533	229.616
31.5753	199.791		31.5603	237		31.5403	208.326		31.5603	222.414
31.5823	210.214		31.5673	239.122		31.5473	226.361		31.5673	253.059
31.5893	211.66		31.5743	232.678		31.5543	204.225		31.5743	255.303
31.5963	213.023		31.5813	235.808		31.5613	217.058		31.5813	237.044
31.6033	219.131		31.5883	242.885		31.5683	219.554		31.5883	232.07
31.6103	200.077		31.5953	231.349		31.5753	236.573		31.5953	225.767
31.6173	195.778		31.6023	219.444		31.5823	215.755		31.6023	232.356
31.6243	222.476		31.6093	237.545		31.5893	228.832		31.6093	229.604
31.6313	198.695		31.6163	249.104		31.5963	224.232		31.6163	218.232
31.6383	205.497		31.6233	234.732		31.6033	220.137		31.6233	225.589
31.6453	197		31.6303	223.98		31.6103	199.472		31.6303	257.446
31.6523	197.26		31.6373	224.909		31.6173	221.913		31.6373	231.52
31.6593	200		31.6443	240.41		31.6243	222.224		31.6443	237
31.6663	206.796		31.6513	214.342		31.6313	225.054		31.6513	238.754
31.6733	226.147		31.6583	224.56		31.6383	224.417		31.6583	240.147
31.6803	212.593		31.6653	233.139		31.6453	240.415		31.6653	238.199
31.6873	218.777		31.6723	212.315		31.6523	211.762		31.6723	245.716
31.6943	215.99		31.6793	239.579		31.6593	215.548		31.6793	234.358
31.7013	197.248		31.6863	219.937		31.6663	212.349		31.6863	231.845
31.7083	198.7		31.6933	213.4		31.6733	212.233		31.6933	222.917
31.7153	216.024		31.7003	221.415		31.6803	207.537		31.7003	229.195
31.7223	185.544		31.7073	226.746		31.6873	186.272		31.7073	241.24
31.7293	208.876		31.7143	218.216		31.6943	193.046		31.7143	236.662
31.7363	197.605		31.7213	218.645		31.7013	200.408		31.7213	253.514
31.7433	213.957		31.7283	219		31.7083	219.957		31.7283	235.148
31.7503	204.479		31.7353	266.226		31.7153	222.437		31.7353	218.718
31.7573	169.847		31.7423	213.124		31.7223	185.329		31.7423	203.739
31.7643	189.095		31.7493	226.879		31.7293	216.103		31.7493	255.069
31.7713	187.363		31.7563	233.489		31.7363	232.978		31.7563	234.595
31.7783	223.116		31.7633	227.839		31.7433	206.442		31.7633	224.511
31.7853	215.297		31.7703	207.632		31.7503	207.762		31.7703	229.964
31.7923	202.407		31.7773	227.703		31.7573	208.885		31.7773	225.531
31.7993	211.089		31.7843	226.789		31.7643	207.777		31.7843	229.166
31.8063	207.912		31.7913	222.176		31.7713	208.648		31.7913	240.264
31.8133	206.39		31.7983	217.898		31.7783	215.374		31.7983	233.237
31.8203	221.558		31.8053	230.235		31.7853	227.412		31.8053	234.441
31.8273	211.918		31.8123	231.316		31.7923	204.749		31.8123	235.029
31.8343	201.955		31.8193	237.089		31.7993	224.312		31.8193	234.809
31.8413	215.003		31.8263	216.246		31.8063	223.999		31.8263	236.75
31.8483	193.465		31.8333	229.945		31.8133	231.473		31.8333	217.231
31.8553	203.839		31.8403	244.931		31.8203	216.916		31.8403	219.893
31.8623	186.694		31.8473	234.596		31.8273	206.222		31.8473	208.364
31.8693	227.536		31.8543	218.681		31.8343	205.917		31.8543	238.14
31.8763	197.714		31.8613	227.143		31.8413	189.683		31.8613	234.873
31.8833	207.093		31.8683	227.36		31.8483	204.089		31.8683	220.09
31.8903	207.214		31.8753	233.447		31.8553	216.694		31.8753	239.603
31.8973	216.392		31.8823	215.101		31.8623	224.861		31.8823	249.316
31.9043	190.586		31.8893	232.184		31.8693	216.447		31.8893	211.758
31.9113	205.664		31.8963	224.024		31.8763	211.901		31.8963	229.577
31.9183	233.887		31.9033	239.17		31.8833	213.943		31.9033	249.604
31.9253	223.57		31.9103	243.6		31.8903	201.3		31.9103	231.91
31.9323	205.901		31.9173	223.011		31.8973	220.088		31.9173	232.571
31.9393	212.63		31.9243	218.803		31.9043	212.753		31.9243	237.605
31.9463	211.525		31.9313	217.262		31.9113	242.88		31.9313	222.363
31.9533	194.171		31.9383	229.155		31.9183	203.122		31.9383	224.675
31.9603	221.996		31.9453	235.026		31.9253	214.001		31.9453	248.984
31.9673	218.73		31.9523	255.246		31.9323	214.056		31.9523	238.226
31.9743	216.337		31.9593	229.931		31.9393	206.08		31.9593	266.326
31.9813	220.202		31.9663	224		31.9463	233.602		31.9663	248.8
31.9883	198.339		31.9733	226.403		31.9533	211.468		31.9733	250.395
31.9953	204.628		31.9803	226.986		31.9603	208.006		31.9803	244.037
32.0023	224.825		31.9873	223.845		31.9673	218.351		31.9873	225.175
32.0093	200.519		31.9943	209.113		31.9743	228.843		31.9943	240.184
32.0163	196.684		32.0013	219.78		31.9813	218.124		32.0013	251.904
32.0233	204.013		32.0083	210.261		31.9883	202.677		32.0083	240.08
32.0303	209.963		32.0153	220.244		31.9953	210.244		32.0153	239.281
32.0373	206.702		32.0223	257.003		32.0023	217.81		32.0223	265.435
32.0443	223.901		32.0293	251.079		32.0093	216.204		32.0293	250.71
32.0513	212.617		32.0363	247		32.0163	209.102		32.0363	240.689
32.0583	222.071		32.0433	277.642		32.0233	208.929		32.0433	233.5
32.0653	213.052		32.0503	234.241		32.0303	217.953		32.0503	230.016
32.0723	197.451		32.0573	240.658		32.0373	203.061		32.0573	263.78
32.0793	189.509		32.0643	221.527		32.0443	202.473		32.0643	244.491
32.0863	196.676		32.0713	227.357		32.0513	194.322		32.0713	246.224
32.0933	217.194		32.0783	212.415		32.0583	211.272		32.0783	261.507
32.1003	227.763		32.0853	226.304		32.0653	224.177		32.0853	240.392
32.1073	223.314		32.0923	229.784		32.0723	210.353		32.0923	235
32.1143	222.665		32.0993	230.542		32.0793	230.045		32.0993	233.625
32.1213	214.525		32.1063	227.901		32.0863	247.426		32.1063	258.233
32.1283	213.818		32.1133	236.636		32.0933	230.637		32.1133	256
32.1353	201.829		32.1203	248.6		32.1003	223.943		32.1203	246.543
32.1423	199.617		32.1273	235.809		32.1073	228.893		32.1273	243.766
32.1493	185.208		32.1343	241.844		32.1143	213.418		32.1343	258.372
32.1563	203.252		32.1413	245		32.1213	237.243		32.1413	238.18
32.1633	207		32.1483	234.857		32.1283	210.649		32.1483	224.779
32.1703	223.802		32.1553	221.152		32.1353	221.837		32.1553	245.743
32.1773	204		32.1623	222.782		32.1423	226.673		32.1623	221.273
32.1843	205.208		32.1693	221.658		32.1493	220.154		32.1693	228.537
32.1913	216.806		32.1763	235.389		32.1563	211.381		32.1763	245.504
32.1983	229.253		32.1833	217.585		32.1633	206.079		32.1833	239
32.2053	232.237		32.1903	228.054		32.1703	223.361		32.1903	239
32.2123	230.442		32.1973	215.944		32.1773	225.086		32.1973	232.442
32.2193	220.904		32.2043	227.904		32.1843	227.288		32.2043	234.656
32.2263	225.109		32.2113	217.599		32.1913	215.19		32.2113	242.745
32.2333	228		32.2183	215.767		32.1983	226.287		32.2183	238.338
32.2403	211.082		32.2253	244.124		32.2053	220.479		32.2253	275.138
32.2473	201.283		32.2323	233.058		32.2123	206.415		32.2323	262.454
32.2543	211.181		32.2393	237.314		32.2193	230.062		32.2393	242.168
32.2613	209.753		32.2463	243.548		32.2263	234.452		32.2463	243.398
32.2683	201.675		32.2533	200.049		32.2333	230.337		32.2533	238.506
32.2753	225.547		32.2603	239.203		32.2403	223.127		32.2603	246.837
32.2823	211.749		32.2673	204		32.2473	207.615		32.2673	248.567
32.2893	188.258		32.2743	206.631		32.2543	204.117		32.2743	236.912
32.2963	199.084		32.2813	230.431		32.2613	233.291		32.2813	216.251
32.3033	201.285		32.2883	242.791		32.2683	218.038		32.2883	232.975
32.3103	197.07		32.2953	231.121		32.2753	202.738		32.2953	246.514
32.3173	201.827		32.3023	232.69		32.2823	209.863		32.3023	263.759
32.3243	198.564		32.3093	236.208		32.2893	230.633		32.3093	256.089
32.3313	209.653		32.3163	222.347		32.2963	213.488		32.3163	242.953
32.3383	214.844		32.3233	211.376		32.3033	199.705		32.3233	249.671
32.3453	207.557		32.3303	207.356		32.3103	213.838		32.3303	256
32.3523	204.71		32.3373	231.868		32.3173	222.026		32.3373	231.132
32.3593	198.009		32.3443	223.358		32.3243	206.019		32.3443	244.302
32.3663	203.587		32.3513	217.157		32.3313	208.744		32.3513	218.124
32.3733	212.274		32.3583	234.275		32.3383	221.82		32.3583	226.548
32.3803	203.245		32.3653	241.853		32.3453	211.294		32.3653	232.877
32.3873	244.666		32.3723	236.251		32.3523	228.792		32.3723	236.958
32.3943	214.971		32.3793	259.927		32.3593	226.267		32.3793	236.216
32.4013	220.91		32.3863	216.433		32.3663	238.382		32.3863	242.354
32.4083	209.558		32.3933	214.77		32.3733	205.798		32.3933	262.279
32.4153	210.826		32.4003	225.947		32.3803	208.44		32.4003	262.453
32.4223	215.797		32.4073	208.508		32.3873	226.729		32.4073	253.831
32.4293	192.339		32.4143	214.782		32.3943	247.93		32.4143	230.439
32.4363	201.225		32.4213	209.829		32.4013	248.302		32.4213	250.709
32.4433	217.999		32.4283	210.576		32.4083	227.142		32.4283	257.425
32.4503	194.589		32.4353	230.654		32.4153	236.481		32.4353	267.773
32.4573	184.408		32.4423	212.47		32.4223	221.878		32.4423	255.766
32.4643	210.42		32.4493	211.473		32.4293	200.675		32.4493	246
32.4713	207.125		32.4563	231.567		32.4363	241.337		32.4563	260.221
32.4783	197.778		32.4633	232.292		32.4433	217.5		32.4633	230.5
32.4853	198.938		32.4703	232		32.4503	233.38		32.4703	269.637
32.4923	186.058		32.4773	199.798		32.4573	216.776		32.4773	223.304
32.4993	215.406		32.4843	245.042		32.4643	235.767		32.4843	257.985
32.5063	214.807		32.4913	209.161		32.4713	214.155		32.4913	250.174
32.5133	197.977		32.4983	223.483		32.4783	210.381		32.4983	247.109
32.5203	210.4		32.5053	268.99		32.4853	223.497		32.5053	223.103
32.5273	200.205		32.5123	230.336		32.4923	214.832		32.5123	245.993
32.5343	194.952		32.5193	214.914		32.4993	230.548		32.5193	271.49
32.5413	209.497		32.5263	219.464		32.5063	221.056		32.5263	264.534
32.5483	214.956		32.5333	226.958		32.5133	216.476		32.5333	263.694
32.5553	213.58		32.5403	189.062		32.5203	248.153		32.5403	276.894
32.5623	206.117		32.5473	221.927		32.5273	229.792		32.5473	258.466
32.5693	216.986		32.5543	253.166		32.5343	235.569		32.5543	259.93
32.5763	214.359		32.5613	243.548		32.5413	212.776		32.5613	228.136
32.5833	208.518		32.5683	228.451		32.5483	241.061		32.5683	239.823
32.5903	211.85		32.5753	254.915		32.5553	227.673		32.5753	242.963
32.5973	211.424		32.5823	216.654		32.5623	243.173		32.5823	256.193
32.6043	191.81		32.5893	205.19		32.5693	246.719		32.5893	233.278
32.6113	197.097		32.5963	209.258		32.5763	222.903		32.5963	265.452
32.6183	228.767		32.6033	224.413		32.5833	222.922		32.6033	235.79
32.6253	202.187		32.6103	228.656		32.5903	247.662		32.6103	271.312
32.6323	193.96		32.6173	211.72		32.5973	221.96		32.6173	237.08
32.6393	208.901		32.6243	216.836		32.6043	221.754		32.6243	255.624
32.6463	194.553		32.6313	230.372		32.6113	227.759		32.6313	258.301
32.6533	207.762		32.6383	221.68		32.6183	239.53		32.6383	269.288
32.6603	202.251		32.6453	211.125		32.6253	215.376		32.6453	265.877
32.6673	206.206		32.6523	208.853		32.6323	243.089		32.6523	243.47
32.6743	193.307		32.6593	222.906		32.6393	257.213		32.6593	262.208
32.6813	215.828		32.6663	231.295		32.6463	245.292		32.6663	272.295
32.6883	223.78		32.6733	232.89		32.6533	223.422		32.6733	247.193
32.6953	212.526		32.6803	196.667		32.6603	221		32.6803	244
32.7023	204.799		32.6873	218.537		32.6673	239.246		32.6873	286.62
32.7093	195.468		32.6943	239.43		32.6743	248.671		32.6943	270.443
32.7163	195.11		32.7013	213.619		32.6813	235		32.7013	275
32.7233	220.347		32.7083	218.769		32.6883	241.633		32.7083	271.684
32.7303	213.586		32.7153	221.839		32.6953	251.208		32.7153	261.149
32.7373	218.232		32.7223	220.364		32.7023	224.779		32.7223	254.1
32.7443	202.406		32.7293	232		32.7093	239.42		32.7293	236.84
32.7513	181.112		32.7363	217.905		32.7163	234.167		32.7363	246.749
32.7583	196.882		32.7433	213.493		32.7233	260.032		32.7433	256.552
32.7653	225.989		32.7503	230.659		32.7303	262.496		32.7503	268.133
32.7723	219.62		32.7573	230.522		32.7373	230.196		32.7573	244.186
32.7793	208.494		32.7643	221.241		32.7443	234.767		32.7643	254.032
32.7863	198.011		32.7713	219.817		32.7513	246.355		32.7713	265.269
32.7933	210.136		32.7783	211.165		32.7583	250.65		32.7783	272.184
32.8003	206.302		32.7853	228.044		32.7653	230.107		32.7853	239.76
32.8073	206.888		32.7923	221.096		32.7723	206.67		32.7923	285.538
32.8143	203.452		32.7993	226.343		32.7793	246.85		32.7993	257.986
32.8213	237.399		32.8063	218.109		32.7863	232.071		32.8063	270.633
32.8283	209.712		32.8133	217.078		32.7933	227.01		32.8133	281.717
32.8353	197.697		32.8203	240.146		32.8003	247.595		32.8203	280.416
32.8423	185.943		32.8273	245.032		32.8073	245.041		32.8273	264.471
32.8493	200.654		32.8343	214.587		32.8143	257.748		32.8343	280.921
32.8563	200.122		32.8413	219.755		32.8213	248.06		32.8413	279.173
32.8633	215.559		32.8483	220.542		32.8283	226.458		32.8483	262
32.8703	214.474		32.8553	233.75		32.8353	233.448		32.8553	252.819
32.8773	199.252		32.8623	219.902		32.8423	253.315		32.8623	271.42
32.8843	198.489		32.8693	214.701		32.8493	260.511		32.8693	254.707
32.8913	201.432		32.8763	240.513		32.8563	266.486		32.8763	261.216
32.8983	203.754		32.8833	207.411		32.8633	230.288		32.8833	266.754
32.9053	201.17		32.8903	234.071		32.8703	275.937		32.8903	273.603
32.9123	220.829		32.8973	232.971		32.8773	212.304		32.8973	249.39
32.9193	203.985		32.9043	230.303		32.8843	242.258		32.9043	290
32.9263	216.852		32.9113	229.741		32.8913	220.858		32.9113	290
32.9333	219.501		32.9183	215.452		32.8983	225.83		32.9183	295.622
32.9403	208.902		32.9253	237.043		32.9053	258.429		32.9253	304.924
32.9473	198.845		32.9323	188.199		32.9123	273.394		32.9323	264.142
32.9543	191.918		32.9393	220.243		32.9193	251.849		32.9393	252.29
32.9613	202.473		32.9463	238.161		32.9263	242.751		32.9463	277.98
32.9683	202.461		32.9533	251.722		32.9333	229.618		32.9533	278.581
32.9753	189.281		32.9603	231.478		32.9403	237.056		32.9603	290.465
32.9823	191.75		32.9673	234.531		32.9473	275.938		32.9673	290.859
32.9893	199.214		32.9743	194.594		32.9543	271.594		32.9743	249.523
32.9963	212.065		32.9813	221.044		32.9613	249.522		32.9813	287.87
33.0033	202.812		32.9883	231.129		32.9683	272.118		32.9883	303.482
33.0103	221.61		32.9953	209.453		32.9753	246.958		32.9953	288.074
33.0173	182.123		33.0023	239.874		32.9823	272.025		33.0023	315.951
33.0243	220.406		33.0093	201.98		32.9893	277.713		33.0093	300.346
33.0313	201.304		33.0163	241.187		32.9963	253.1		33.0163	302.967
33.0383	212.368		33.0233	228.938		33.0033	285.745		33.0233	288.991
33.0453	199.608		33.0303	209.309		33.0103	262.876		33.0303	285.804
33.0523	207.008		33.0373	230.663		33.0173	269.671		33.0373	288
33.0593	205.391		33.0443	232.005		33.0243	261.786		33.0443	297.612
33.0663	195.867		33.0513	236.6		33.0313	259.935		33.0513	322.268
33.0733	218.786		33.0583	227.006		33.0383	258.879		33.0583	307.351
33.0803	225.016		33.0653	209.214		33.0453	266.369		33.0653	281.004
33.0873	210.346		33.0723	218.636		33.0523	282.665		33.0723	291.643
33.0943	218.707		33.0793	216.025		33.0593	277.147		33.0793	284.098
33.1013	223		33.0863	212		33.0663	281.383		33.0863	292.565
33.1083	226.457		33.0933	224.962		33.0733	279.543		33.0933	306.37
33.1153	202.81		33.1003	262.355		33.0803	269.696		33.1003	299.626
33.1223	193.027		33.1073	243.074		33.0873	278.966		33.1073	306.973
33.1293	205.189		33.1143	232.434		33.0943	266.32		33.1143	317.605
33.1363	209.678		33.1213	221.418		33.1013	283.289		33.1213	273.972
33.1433	217.484		33.1283	208.298		33.1083	270.665		33.1283	314.358
33.1503	200.646		33.1353	228.877		33.1153	289.553		33.1353	289.616
33.1573	198.262		33.1423	237		33.1223	284.868		33.1423	305.195
33.1643	208.182		33.1493	237.394		33.1293	293.513		33.1493	314.513
33.1713	206.318		33.1563	237.54		33.1363	283.381		33.1563	320.031
33.1783	193.049		33.1633	224.89		33.1433	277.102		33.1633	316.306
33.1853	210.489		33.1703	234.154		33.1503	258.145		33.1703	292.629
33.1923	216.797		33.1773	240.751		33.1573	290.858		33.1773	300.885
33.1993	197.946		33.1843	244.978		33.1643	294.594		33.1843	293.671
33.2063	193		33.1913	230.587		33.1713	257.924		33.1913	294.54
33.2133	204.15		33.1983	219.138		33.1783	267.154		33.1983	279.703
33.2203	221.707		33.2053	228.163		33.1853	302.339		33.2053	280.696
33.2273	209.137		33.2123	216.127		33.1923	264.402		33.2123	311.696
33.2343	208.436		33.2193	247.154		33.1993	291.959		33.2193	291.452
33.2413	199.368		33.2263	229.811		33.2063	306.283		33.2263	300.349
33.2483	200.867		33.2333	206.055		33.2133	290.978		33.2333	306.789
33.2553	197.786		33.2403	206.593		33.2203	277.235		33.2403	298.868
33.2623	203		33.2473	218.714		33.2273	261.181		33.2473	323.713
33.2693	193.697		33.2543	222.977		33.2343	249.831		33.2543	317.906
33.2763	183.085		33.2613	231.277		33.2413	283.9		33.2613	284.362
33.2833	208.804		33.2683	226.96		33.2483	281.118		33.2683	311.485
33.2903	210.41		33.2753	221.309		33.2553	263.205		33.2753	306.27
33.2973	193.432		33.2823	202.338		33.2623	283.755		33.2823	303.619
33.3043	194.594		33.2893	209.814		33.2693	273.56		33.2893	282.81
33.3113	211.701		33.2963	223.851		33.2763	278.131		33.2963	254.514
33.3183	251.754		33.3033	222.595		33.2833	269.231		33.3033	295.118
33.3253	226.804		33.3103	218.33		33.2903	296.361		33.3103	311.258
33.3323	199.406		33.3173	237.675		33.2973	248.828		33.3173	282.487
33.3393	224.4		33.3243	249.6		33.3043	281.4		33.3243	283.25
33.3463	230.605		33.3313	238.978		33.3113	253.441		33.3313	290.673
33.3533	216.715		33.3383	219.649		33.3183	274.19		33.3383	306.803
33.3603	206.974		33.3453	231.026		33.3253	282.259		33.3453	289.243
33.3673	215.386		33.3523	215.37		33.3323	284.244		33.3523	297.409
33.3743	202.906		33.3593	217.049		33.3393	291.614		33.3593	296.327
33.3813	211.369		33.3663	226.922		33.3463	273.526		33.3663	285.264
33.3883	203.618		33.3733	229.404		33.3533	262.35		33.3733	282.727
33.3953	196.379		33.3803	213.822		33.3603	266.278		33.3803	279.959
33.4023	218.446		33.3873	205		33.3673	278.169		33.3873	292.754
33.4093	209.478		33.3943	231.358		33.3743	278.863		33.3943	299.849
33.4163	230.03		33.4013	214.749		33.3813	263.207		33.4013	286.985
33.4233	215.189		33.4083	201.086		33.3883	264.914		33.4083	299.052
33.4303	179.112		33.4153	239.177		33.3953	267.822		33.4153	276.49
33.4373	211.184		33.4223	248.864		33.4023	245.522		33.4223	310.161
33.4443	195.608		33.4293	228.566		33.4093	270.651		33.4293	291.651
33.4513	187.549		33.4363	239.463		33.4163	267.392		33.4363	284.988
33.4583	192.704		33.4433	224.888		33.4233	292.262		33.4433	293.176
33.4653	200.845		33.4503	215.969		33.4303	249.995		33.4503	293.031
33.4723	214.458		33.4573	220.851		33.4373	277.16		33.4573	288.149
33.4793	205.754		33.4643	227.623		33.4443	268.509		33.4643	284.75
33.4863	197.882		33.4713	233.323		33.4513	244.677		33.4713	295.702
33.4933	197.986		33.4783	216.74		33.4583	261.767		33.4783	296.841
33.5003	205.028		33.4853	226.526		33.4653	278.853		33.4853	284.853
33.5073	209.721		33.4923	248.919		33.4723	279.279		33.4923	305.75
33.5143	209		33.4993	226.704		33.4793	239.762		33.4993	287.645
33.5213	198.19		33.5063	234.76		33.4863	221.456		33.5063	288.127
33.5283	193.323		33.5133	219.04		33.4933	264.597		33.5133	292.838
33.5353	221.044		33.5203	229.474		33.5003	279.332		33.5203	265.861
33.5423	225.942		33.5273	233.913		33.5073	274.175		33.5273	279.505
33.5493	195.077		33.5343	209.594		33.5143	228.742		33.5343	279.183
33.5563	218.762		33.5413	227.274		33.5213	251.824		33.5413	260.377
33.5633	183.696		33.5483	246.491		33.5283	281.099		33.5483	286.257
33.5703	192.943		33.5553	241.17		33.5353	264.83		33.5553	304.925
33.5773	187.844		33.5623	232		33.5423	274.302		33.5623	278.073
33.5843	178.576		33.5693	233.105		33.5493	276.473		33.5693	280.418
33.5913	200.214		33.5763	238.042		33.5563	254.665		33.5763	290.44
33.5983	213.51		33.5833	229.981		33.5633	240.527		33.5833	272.992
33.6053	205.825		33.5903	220.268		33.5703	246.093		33.5903	268
33.6123	197.533		33.5973	202.369		33.5773	242.699		33.5973	288.897
33.6193	196.901		33.6043	204.29		33.5843	249.498		33.6043	284.212
33.6263	202.126		33.6113	226.08		33.5913	244.874		33.6113	301.503
33.6333	194.848		33.6183	209.369		33.5983	260.471		33.6183	297.352
33.6403	184.916		33.6253	239.132		33.6053	259.509		33.6253	273.443
33.6473	203.289		33.6323	233.356		33.6123	270.573		33.6323	283.538
33.6543	204.478		33.6393	236.153		33.6193	247.736		33.6393	267.982
33.6613	190.229		33.6463	242.454		33.6263	268.577		33.6463	293.669
33.6683	211		33.6533	248.005		33.6333	245.674		33.6533	249.71
33.6753	210.541		33.6603	218.699		33.6403	242.853		33.6603	274.412
33.6823	203.087		33.6673	249.427		33.6473	246.982		33.6673	258.113
33.6893	193.343		33.6743	218.868		33.6543	260.572		33.6743	257.809
33.6963	200.572		33.6813	208.706		33.6613	234.732		33.6813	267.85
33.7033	210.876		33.6883	209.113		33.6683	244.638		33.6883	275.023
33.7103	207.425		33.6953	201.803		33.6753	272.515		33.6953	269.076
33.7173	191.612		33.7023	215.91		33.6823	262.105		33.7023	267.88
33.7243	196.624		33.7093	209.139		33.6893	239.287		33.7093	260.683
33.7313	212.149		33.7163	199.203		33.6963	253.779		33.7163	297.243
33.7383	201.14		33.7233	226.894		33.7033	260.175		33.7233	271.2
33.7453	210.485		33.7303	213.381		33.7103	238.597		33.7303	244.273
33.7523	177.512		33.7373	217.706		33.7173	225.462		33.7373	287.984
33.7593	189.412		33.7443	246.151		33.7243	240.491		33.7443	247.703
33.7663	206.09		33.7513	213.086		33.7313	224.977		33.7513	275.638
33.7733	208.254		33.7583	224.157		33.7383	274.216		33.7583	270.903
33.7803	212.548		33.7653	222.993		33.7453	259.298		33.7653	259.426
33.7873	200.24		33.7723	216.578		33.7523	218.819		33.7723	240
33.7943	194.554		33.7793	214.801		33.7593	232.326		33.7793	238.934
33.8013	201.843		33.7863	214.903		33.7663	259.615		33.7863	251.758
33.8083	202.024		33.7933	233.246		33.7733	238.145		33.7933	275.415
33.8153	196.013		33.8003	238.458		33.7803	225.35		33.8003	261.267
33.8223	199.445		33.8073	242.065		33.7873	221.241		33.8073	260.648
33.8293	222.539		33.8143	253.866		33.7943	227.493		33.8143	265.567
33.8363	218.201		33.8213	206.559		33.8013	251.08		33.8213	269.27
33.8433	197.618		33.8283	217.849		33.8083	258.819		33.8283	293.935
33.8503	215.248		33.8353	203.637		33.8153	220.931		33.8353	252.077
33.8573	219.903		33.8423	223.838		33.8223	239.789		33.8423	261.225
33.8643	211.768		33.8493	201.552		33.8293	231.857		33.8493	270.644
33.8713	198.328		33.8563	229.226		33.8363	226.101		33.8563	250.076
33.8783	187.694		33.8633	200.803		33.8433	247.948		33.8633	242.855
33.8853	171.382		33.8703	214.681		33.8503	243.299		33.8703	254.02
33.8923	187.352		33.8773	225.455		33.8573	241.214		33.8773	251.834
33.8993	197.275		33.8843	225.282		33.8643	229.584		33.8843	283.973
33.9063	184.737		33.8913	233.678		33.8713	247.059		33.8913	276.889
33.9133	194.815		33.8983	218.889		33.8783	250.259		33.8983	266.815
33.9203	198.357		33.9053	212.929		33.8853	242.452		33.9053	264.265
33.9273	211.121		33.9123	209.633		33.8923	240.772		33.9123	272.405
33.9343	190.752		33.9193	204.32		33.8993	242.041		33.9193	295.568
33.9413	185.211		33.9263	219.675		33.9063	245.986		33.9263	264.961
33.9483	196.939		33.9333	237.19		33.9133	257.565		33.9333	248.375
33.9553	196.363		33.9403	236.484		33.9203	241.543		33.9403	247.121
33.9623	210.177		33.9473	232.22		33.9273	210.646		33.9473	247
33.9693	198.852		33.9543	221.898		33.9343	234.704		33.9543	265.932
33.9763	186.621		33.9613	213.078		33.9413	210.863		33.9613	262.018
33.9833	191.267		33.9683	215.295		33.9483	230.698		33.9683	280.965
33.9903	183.403		33.9753	219.429		33.9553	214.479		33.9753	245.538
33.9973	206.71		33.9823	211.25		33.9623	213.29		33.9823	233.566
[truncated: 14,430 more rows]

## Sheet: Fig 5 APS Data
Cu-1Ta APS data																	Cu-3Ta APS data
	TIME			TIME (ns)			TIME (ns)			TIME (ns)			TIME (ns)					TIME			TIME (ns)			TIME (ns)			TIME (ns)			TIME (ns)
STATIC	Ambient		C1	29.2		C2	182.6		C3	336		C4	489.4				STATIC	Ambient		C1	140.6		C2	294		C3	447.4		C4	600.8
	1883.33		2THETA	INTENSITY		2THETA	INTENSITY		2THETA	INTENSITY		2THETA	INTENSITY				2THETA	INTENSITY		2THETA	INTENSITY		2THETA	INTENSITY		2THETA	INTENSITY		2THETA	INTENSITY
0.00596366	717.615	0.381036	0.00596366	675.519	0.358684	0.00594377	652.083	0.34624	0.00594256	657.504	0.349119	0.00594789	685.069	0.363755			0.005959	626.468		0.005959	621.201		0.00595037	624.783		0.00595773	650.978		0.00595129	621.008
0.017891	724.121	0.384491	0.017891	673.671	0.357703	0.0178313	662.798	0.35193	0.0178277	666.099	0.353682	0.0178437	692.674	0.367793			0.017877	625.785		0.017877	627.434		0.0178511	632.138		0.0178732	650.779		0.0178539	621.016
0.0298183	722.591	0.383678	0.0298183	676.136	0.359012	0.0297189	660.196	0.350548	0.0297128	675.255	0.358544	0.0297394	712.234	0.378179			0.029795	626.508		0.029795	628.49		0.0297519	634.543		0.0297886	642.066		0.0297565	626.483
0.0417456	732.118	0.388737	0.0417456	673.594	0.357662	0.0416064	669.036	0.355242	0.0415979	696.749	0.369957	0.0416352	719.085	0.381817			0.041713	626.613		0.041713	631.565		0.0416526	640.511		0.0417041	638.375		0.0416591	626.601
0.053673	729.989	0.387606	0.053673	686.727	0.364635	0.053494	673.368	0.357542	0.053483	703.031	0.373292	0.053531	729.297	0.387239			0.053631	627.798		0.053631	634.411		0.0535533	640.378		0.0536195	633.978		0.0535617	634.648
0.0656003	731.977	0.388662	0.0656003	693.705	0.368341	0.0653815	682.722	0.362509	0.0653681	727.068	0.386055	0.0654267	721.828	0.383273			0.065549	628.929		0.065549	633.995		0.0654541	640.704		0.065535	631.141		0.0654642	639.946
0.0775276	730.307	0.387775	0.0775276	711.182	0.37762	0.077269	691.255	0.367039	0.0772533	730.859	0.388068	0.0773225	724.591	0.38474			0.077467	629.956		0.077467	635.968		0.0773548	639.306		0.0774504	630.083		0.0773668	644.807
0.089455	726.843	0.385936	0.089455	720.2	0.382409	0.0891566	704.633	0.374143	0.0891384	730.131	0.387682	0.0892183	721.248	0.382965			0.089385	630.197		0.089385	634.743		0.0892556	637.352		0.0893659	629.429		0.0892694	657.308
0.101382	726.637	0.385826	0.101382	724.811	0.384857	0.101044	706.985	0.375392	0.101023	723.313	0.384062	0.101114	718.028	0.381255			0.101303	630.436		0.101303	638.514		0.101156	640.362		0.101281	630.979		0.101172	659.908
0.11331	723.339	0.384075	0.11331	727.527	0.386299	0.112932	710.458	0.377236	0.112909	721.665	0.383186	0.11301	710.769	0.377401			0.113221	630.556		0.113221	644.103		0.113057	637.06		0.113197	631.197		0.113075	664.706
0.125237	724.464	0.384673	0.125237	730.537	0.387897	0.124819	708.814	0.376363	0.124794	715.648	0.379992	0.124906	709.435	0.376693			0.125139	630.43		0.125139	649.933		0.124958	636.918		0.125112	634.446		0.124977	663.088
0.137164	722.614	0.383691	0.137164	728.733	0.386939	0.136707	704.117	0.373869	0.136679	709.061	0.376494	0.136801	703.912	0.37376			0.137057	630.314		0.137057	656.247		0.136859	633.174		0.137028	635.717		0.13688	664.446
0.149092	724.986	0.38495	0.149092	732.604	0.388995	0.148594	695.336	0.369207	0.148564	711.813	0.377955	0.148697	708.608	0.376254			0.148975	630.195		0.148975	657.62		0.148759	630.445		0.148943	638.672		0.148782	662.425
0.161019	730.857	0.388067	0.161019	747.772	0.397049	0.160482	694.827	0.368936	0.160449	714.008	0.379121	0.160593	722.753	0.383764			0.160893	630.053		0.160893	659.263		0.16066	626.022		0.160859	642.44		0.160685	664.254
0.172946	731.761	0.388547	0.172946	751.675	0.399121	0.172369	694.898	0.368974	0.172334	721.282	0.382983	0.172489	729.251	0.387215			0.172811	629.913		0.172811	654.545		0.172561	629.426		0.172774	643.824		0.172588	657.148
0.184874	741.601	0.393772	0.184874	785.923	0.417306	0.184257	696.267	0.369701	0.184219	724.603	0.384747	0.184384	739.541	0.392678			0.184729	630.49		0.184729	652.276		0.184461	635.933		0.184689	648.065		0.18449	652.305
0.196801	740.623	0.393253	0.196801	794.198	0.4217	0.196144	697.928	0.370583	0.196104	730.597	0.387929	0.19628	751.062	0.398796			0.196647	630.889		0.196647	646.699		0.196362	641.873		0.196605	650.283		0.196393	649.637
0.208728	752.99	0.399819	0.208728	838.206	0.445067	0.208032	701.277	0.372361	0.20799	727.331	0.386195	0.208176	755.427	0.401113			0.208565	631.479		0.208565	643.1		0.208263	646.75		0.20852	655.265		0.208295	647.836
0.220656	755.391	0.401094	0.220656	847.733	0.450126	0.21992	696.486	0.369817	0.219875	732.024	0.388687	0.220072	762.323	0.404775			0.220483	631.544		0.220483	640.84		0.220164	647.821		0.220436	664.231		0.220198	646.697
0.232583	767.157	0.407342	0.232583	870.486	0.462207	0.231807	692.785	0.367852	0.23176	726.614	0.385814	0.231968	763.292	0.405289			0.232401	631.454		0.232401	638.777		0.232064	644.115		0.232351	668.401		0.2321	646.629
0.24451	778.951	0.413604	0.24451	884.769	0.469791	0.243695	692.909	0.367918	0.243645	729.143	0.387157	0.243863	769.923	0.40881			0.244319	630.61		0.244319	639.286		0.243965	639.453		0.244267	678.891		0.244003	645.179
0.256438	784.525	0.416564	0.256438	884.249	0.469515	0.255582	696.688	0.369925	0.25553	721.718	0.383215	0.255759	767.845	0.407707			0.256237	630.19		0.256237	638.867		0.255866	637.207		0.256182	682.516		0.255906	641.498
0.268365	809.15	0.429639	0.268365	900.793	0.478299	0.26747	699.228	0.371273	0.267415	730.373	0.38781	0.267655	787.021	0.417889			0.268155	629.852		0.268155	642.179		0.267767	633.952		0.268098	685.516		0.267808	640.398
0.280292	810.728	0.430477	0.280292	885.618	0.470241	0.279357	714.908	0.379598	0.2793	730.384	0.387816	0.279551	796.191	0.422758			0.280073	629.846		0.280073	643.792		0.279667	633.561		0.280013	680.1		0.279711	642.69
0.29222	848.522	0.450544	0.29222	897.104	0.47634	0.291245	725.511	0.385229	0.291185	739.031	0.392407	0.291446	821.554	0.436225			0.291991	630.17		0.291991	646.9		0.291568	632.538		0.291929	678.079		0.291613	645.75
0.304147	854.327	0.453627	0.304147	879.729	0.467115	0.303132	736.11	0.390856	0.30307	753.577	0.400131	0.303342	845.245	0.448804			0.303909	630.531		0.303909	646.567		0.303469	630.484		0.303844	672.37		0.303516	648.351
0.316074	890.356	0.472757	0.316074	888.732	0.471895	0.31502	753.279	0.399973	0.314956	759.799	0.403435	0.315238	854.605	0.453775			0.315827	630.785		0.315827	646.013		0.31537	628.403		0.315759	671.034		0.315419	651.512
0.328002	909.733	0.483046	0.328002	879.52	0.467003	0.326907	754.844	0.400804	0.326841	803.351	0.42656	0.327134	881.849	0.46824			0.327745	631.139		0.327745	643.897		0.32727	628.058		0.327675	672.625		0.327321	654.47
0.339929	928.477	0.492998	0.339929	876.856	0.465589	0.338795	779.884	0.414099	0.338726	807.958	0.429006	0.339029	872.512	0.463283			0.339663	631.039		0.339663	642.453		0.339171	627.509		0.33959	674.43		0.339224	659.198
0.351856	966.299	0.513081	0.351856	888.375	0.471706	0.350683	782.415	0.415443	0.350611	853.641	0.453262	0.350925	925.286	0.491305			0.351581	630.977		0.351581	642.562		0.351072	627.49		0.351506	674.436		0.351126	663.354
0.363784	964.469	0.512109	0.363784	882.221	0.468438	0.36257	799.494	0.424512	0.362496	862.093	0.45775	0.362821	913.786	0.485198			0.363499	630.528		0.363499	642.631		0.362973	626.086		0.363421	667.931		0.363029	666.042
0.375711	1028.09	0.545891	0.375711	939.553	0.49888	0.374458	804.881	0.427372	0.374381	883.739	0.469244	0.374717	971.206	0.515687			0.375417	630.432		0.375417	643.167		0.374873	625.976		0.375337	662.898		0.374932	667.513
0.387638	1020.63	0.541931	0.387638	933.402	0.495614	0.386345	815.394	0.432954	0.386266	901.549	0.478701	0.386613	976.95	0.518737			0.387335	630.318		0.387335	641.938		0.386774	624.312		0.387252	658.168		0.386834	668.537
0.399565	1063.47	0.564677	0.399565	963.649	0.511674	0.398233	839.295	0.445645	0.398151	903.902	0.47995	0.398508	996.185	0.52895			0.399253	630.387		0.399253	640.348		0.398675	625.128		0.399168	655.785		0.398737	667.815
0.411493	1050.46	0.557768	0.411493	948.402	0.503578	0.41012	839.823	0.445926	0.410036	946.572	0.502607	0.410404	1000.61	0.531298			0.411171	630.366		0.411171	640.133		0.410576	626.686		0.411083	653.776		0.410639	663.353
0.42342	1057.22	0.561357	0.42342	953.189	0.50612	0.422008	886.578	0.470751	0.421922	932.094	0.494919	0.4223	995.294	0.528477			0.423089	630.745		0.423089	638.319		0.422476	627.717		0.422998	651.107		0.422542	659.134
0.435347	1047.18	0.556026	0.435347	944.408	0.501458	0.433895	874.4	0.464285	0.433807	989.761	0.525539	0.434196	1012.72	0.537729			0.435007	630.965		0.435007	638.844		0.434377	630.699		0.434914	646.692		0.434445	658.872
0.447275	1028.16	0.545927	0.447275	940.645	0.499459	0.445783	892.72	0.474012	0.445692	964.231	0.511983	0.446091	980.301	0.520516			0.446925	631.574		0.446925	639.384		0.446278	630.171		0.446829	642.189		0.446347	660.579
0.459202	1019.79	0.541483	0.459202	933.044	0.495424	0.45767	878.145	0.466274	0.457577	982.092	0.521467	0.457987	997.655	0.52973			0.458843	632.046		0.458843	640.528		0.458179	632.191		0.458745	640.161		0.45825	664.255
0.471129	980.378	0.520557	0.471129	908.581	0.482434	0.469558	877.011	0.465671	0.469462	959.017	0.509214	0.469883	971.49	0.515837			0.470761	632.705		0.470761	641.343		0.470079	631.314		0.47066	637.609		0.470152	663.201
0.483057	969.289	0.514669	0.483057	900.618	0.478206	0.481446	858.574	0.455882	0.481347	954.264	0.506691	0.481779	964.513	0.512133			0.482679	632.759		0.482679	641.788		0.48198	631.574		0.482576	637.627		0.482055	657.946
0.494984	923.748	0.490488	0.494984	872.91	0.463494	0.493333	848.185	0.450365	0.493232	919.094	0.488016	0.493674	944.785	0.501658			0.494597	633.003		0.494597	644.376		0.493881	630.582		0.494491	636.23		0.493957	647.732
0.506911	907.675	0.481954	0.506911	861.72	0.457552	0.505221	843.996	0.448141	0.505117	895.147	0.475301	0.50557	924.844	0.49107			0.506515	633.068		0.506515	644.144		0.505781	630.518		0.506407	636.579		0.50586	639.054
0.518839	870.356	0.462138	0.518839	837.849	0.444877	0.517108	826.662	0.438938	0.517003	862.648	0.458045	0.517466	901.691	0.478776			0.518433	632.902		0.518433	646.041		0.517682	629.292		0.518322	634.759		0.517763	633.767
0.530766	852.87	0.452853	0.530766	823.866	0.437453	0.528996	817.825	0.434245	0.528888	829.895	0.440654	0.529362	864.067	0.458799			0.530351	632.867		0.530351	644.138		0.529583	627.736		0.530238	632.704		0.529665	631.518
0.542693	828.549	0.439939	0.542693	803.607	0.426695	0.540883	791.529	0.420282	0.540773	807.539	0.428783	0.541258	844.877	0.448609			0.542269	632.774		0.542269	644.021		0.541484	627.575		0.542153	630.152		0.541568	632.708
0.554621	806.881	0.428434	0.554621	785.477	0.417069	0.552771	774.418	0.411197	0.552658	780.442	0.414396	0.553153	809.309	0.429723			0.554187	632.831		0.554187	642.082		0.553384	627.905		0.554068	628.799		0.55347	638.141
0.566548	793.28	0.421212	0.566548	778.287	0.413251	0.564658	749.093	0.39775	0.564543	766.086	0.406773	0.565049	791.599	0.42032			0.566105	633.226		0.566105	642.573		0.565285	628.519		0.565984	627.886		0.565373	641.112
0.578475	771.783	0.409798	0.578475	763.927	0.405627	0.576546	735.299	0.390426	0.576428	752.973	0.39981	0.576945	767.858	0.407714			0.578023	633.314		0.578023	641.782		0.577186	629.702		0.577899	629.836		0.577276	641.747
0.590403	760.874	0.404005	0.590403	756.646	0.401761	0.588433	717.896	0.381185	0.588313	741.366	0.393647	0.588841	759.402	0.403224			0.589941	633.612		0.589941	641.55		0.589087	632.213		0.589815	633.055		0.589178	640.033
0.60233	743.594	0.39483	0.60233	744.587	0.395358	0.600321	708.234	0.376055	0.600198	730.013	0.387619	0.600736	748.569	0.397472			0.601859	633.315		0.601859	641.196		0.600987	633.772		0.60173	637.489		0.601081	637.456
0.614257	736.333	0.390975	0.614257	735.972	0.390783	0.612209	704.07	0.373844	0.612083	718.919	0.381728	0.612632	738.556	0.392155			0.613777	633.259		0.613777	641.064		0.612888	636.133		0.613646	640.03		0.612983	633.151
0.626185	725.337	0.385136	0.626185	726.448	0.385726	0.624096	696.986	0.370082	0.623969	710.414	0.377212	0.624528	733.585	0.389516			0.625695	632.883		0.625695	639.792		0.624789	637.328		0.625561	643.131		0.624886	631.674
0.638112	719.614	0.382097	0.638112	722.014	0.383372	0.635984	689.107	0.365899	0.635854	698.324	0.370793	0.636424	724.69	0.384793			0.637613	632.972		0.637613	641.376		0.63669	639.87		0.637477	644.657		0.636789	632.533
0.650039	713.776	0.378998	0.650039	716.679	0.380539	0.647871	680.913	0.361548	0.647739	691.479	0.367159	0.648319	720.29	0.382456			0.649531	632.828		0.649531	641.211		0.64859	639.243		0.649392	643.32		0.648691	633.814
0.661967	707.883	0.375869	0.661967	713.434	0.378816	0.659759	675.893	0.358883	0.659624	681.736	0.361985	0.660215	711.007	0.377527			0.661449	632.874		0.661449	641.238		0.660491	638.294		0.661307	639.096		0.660594	634.985
0.673894	704.814	0.374239	0.673894	714.904	0.379597	0.671646	671.194	0.356388	0.671509	674.9	0.358355	0.672111	708.703	0.376304			0.673367	632.562		0.673367	640.541		0.672392	637.577		0.673223	638.944		0.672496	635.044
0.685821	700.166	0.371771	0.685821	711.15	0.377603	0.683534	669.675	0.355581	0.683394	671.723	0.356669	0.684007	704.795	0.374229			0.685285	632.538		0.685285	642.337		0.684293	635.666		0.685138	639.077		0.684399	634.599
0.697749	697.887	0.370561	0.697749	710.257	0.377129	0.695421	669.895	0.355698	0.695279	668.273	0.354837	0.695903	704.805	0.374234			0.697203	632.648		0.697203	643.142		0.696193	634.11		0.697054	638.755		0.696301	633.796
0.709676	694.323	0.368669	0.709676	708.827	0.37637	0.707309	670.339	0.355934	0.707164	666.062	0.353662	0.707798	704.057	0.373837			0.709121	632.649		0.709121	645.979		0.708094	633.093		0.708969	639.402		0.708204	632.769
0.721603	692.832	0.367877	0.721603	710.009	0.376998	0.719196	673.018	0.357356	0.71905	663.274	0.352182	0.719694	704.09	0.373855			0.721039	632.762		0.721039	647.376		0.719995	633.25		0.720885	639.513		0.720107	634.675
0.733531	690.816	0.366807	0.733531	709.053	0.37649	0.731084	675.624	0.35874	0.730935	662.688	0.351871	0.73159	702.907	0.373226			0.732957	632.998		0.732957	648.601		0.731896	632.937		0.7328	639.674		0.732009	634.668
0.745458	688.921	0.3658	0.745458	709.819	0.376897	0.742972	674.421	0.358101	0.74282	661.225	0.351095	0.743486	702.695	0.373114			0.744875	633.178		0.744875	646.001		0.743796	633.071		0.744716	639.941		0.743912	635.999
0.757385	687.285	0.364932	0.757385	709.942	0.376962	0.754859	673.22	0.357463	0.754705	661.164	0.351062	0.755381	700.813	0.372115			0.756793	633.388		0.756793	644.013		0.755697	635.988		0.756631	643.497		0.755814	636.776
0.769313	684.754	0.363588	0.769313	706.431	0.375098	0.766747	671.558	0.356581	0.76659	662.255	0.351641	0.767277	697.747	0.370487			0.768711	633.942		0.768711	641.823		0.767598	637.67		0.768547	645.046		0.767717	638.325
0.78124	683.058	0.362687	0.78124	701.291	0.372368	0.778634	672.038	0.356836	0.778475	662.92	0.351995	0.779173	697.065	0.370125			0.780629	634.219		0.780629	641.689		0.779499	640.785		0.780462	646.649		0.77962	638.648
0.793167	680.234	0.361187	0.793167	696.546	0.369849	0.790522	669.251	0.355356	0.79036	664.898	0.353044	0.791069	696.305	0.369721			0.792547	634.457		0.792547	642.864		0.791399	644.81		0.792377	648.09		0.791522	638.801
0.805095	679.264	0.360673	0.805095	692.506	0.367704	0.802409	668.403	0.354906	0.802245	666.341	0.353811	0.802965	697.044	0.370114			0.804465	634.643		0.804465	644.824		0.8033	648.055		0.804293	648.876		0.803425	639.184
0.817022	678.353	0.360189	0.817022	691.236	0.36703	0.814297	664.942	0.353068	0.81413	668.477	0.354945	0.81486	697.073	0.370129			0.816383	634.664		0.816383	646.637		0.815201	649.273		0.816208	649.3		0.815327	638.587
0.828949	677.88	0.359938	0.828949	690.247	0.366505	0.826184	663.906	0.352518	0.826016	669.303	0.355383	0.826756	699.981	0.371673			0.828301	634.425		0.828301	647.116		0.827101	650.368		0.828124	651.219		0.82723	637.894
0.840877	678.138	0.360075	0.840877	691.813	0.367336	0.838072	662.241	0.351634	0.837901	669.522	0.3555	0.838652	700.887	0.372154			0.840219	634.565		0.840219	647.049		0.839002	648.764		0.840039	653.963		0.839133	638.731
0.852804	677.529	0.359751	0.852804	690.811	0.366804	0.849959	661.925	0.351466	0.849786	667.897	0.354637	0.850548	703.574	0.373581			0.852137	634.326		0.852137	645.372		0.850903	645.469		0.851955	656.882		0.851035	639.871
0.864731	677.391	0.359678	0.864731	690.757	0.366775	0.861847	664.376	0.352768	0.861671	667.335	0.354338	0.862443	705.346	0.374522			0.864055	634.296		0.864055	644.761		0.862804	642.258		0.86387	659.504		0.862938	640.893
0.876659	676.94	0.359439	0.876659	689.844	0.36629	0.873735	665.933	0.353594	0.873556	666.779	0.354044	0.874339	705.085	0.374383			0.875973	634.04		0.875973	643.477		0.874704	639.981		0.875786	661.479		0.87484	641.576
0.888586	677.197	0.359575	0.888586	689.203	0.36595	0.885622	667.993	0.354688	0.885441	668.828	0.355131	0.886235	702.22	0.372862			0.887891	634.005		0.887891	642.466		0.886605	638.844		0.887701	661.007		0.886743	639.845
0.900513	676.877	0.359405	0.900513	687.444	0.365016	0.89751	671.033	0.356302	0.897326	670.867	0.356214	0.898131	698.227	0.370742			0.899809	634.056		0.899809	643.858		0.898506	637.914		0.899617	660.247		0.898645	638.402
0.912441	676.589	0.359252	0.912441	686.152	0.36433	0.909397	674.193	0.35798	0.909211	674.315	0.358045	0.910026	693.417	0.368187			0.911727	634.079		0.911727	643.607		0.910407	637.767		0.911532	658.233		0.910548	637.224
0.924368	676.55	0.359231	0.924368	684.834	0.36363	0.921285	675.411	0.358627	0.921096	677.389	0.359677	0.921922	688.405	0.365526			0.923645	634.434		0.923645	644.159		0.922307	637.512		0.923447	657.128		0.922451	636.378
0.936295	676.14	0.359014	0.936295	683.646	0.363	0.933172	676.865	0.359399	0.932982	679.946	0.361035	0.933818	685.495	0.363981			0.935563	634.603		0.935563	643.286		0.934208	637.669		0.935363	655.543		0.934353	636.968
0.948223	676.201	0.359046	0.948223	682.459	0.362369	0.94506	676.239	0.359066	0.944867	684.073	0.363226	0.945714	684.374	0.363386			0.947481	634.61		0.947481	644.166		0.946109	638.054		0.947278	654.934		0.946256	638.312
0.96015	676.004	0.358942	0.96015	681.605	0.361915	0.956947	676.059	0.358971	0.956752	685.956	0.364226	0.95761	685.864	0.364177			0.959399	634.124		0.959399	643.502		0.95801	638.614		0.959194	654.143		0.958158	639.013
0.972077	675.957	0.358916	0.972077	681.003	0.361596	0.968835	674.956	0.358385	0.968637	687.335	0.364958	0.969505	685.144	0.363795			0.971317	633.674		0.971317	643.944		0.96991	637.037		0.971109	653.75		0.970061	640.051
0.984005	676.126	0.359007	0.984005	679.616	0.36086	0.980722	676.506	0.359208	0.980522	686.94	0.364748	0.981401	687.39	0.364987			0.983235	633.292		0.983235	645.804		0.981811	636.874		0.983025	653.519		0.981964	640.464
0.995932	676.81	0.35937	0.995932	679.664	0.360885	0.99261	676.924	0.35943	0.992407	684.439	0.36342	0.993297	686.973	0.364766			0.995153	633.385		0.995153	648.746		0.993712	635.051		0.99494	652.132		0.993866	639.781
1.00786	678.326	0.360174	1.00786	679.354	0.36072	1.0045	678.257	0.360138	1.00429	680.234	0.361188	1.00519	688.452	0.365551			1.00707	633.452		1.00707	651.752		1.00561	633.727		1.00686	651.181		1.00577	639.69
1.01979	678.833	0.360444	1.01979	679.263	0.360672	1.01639	678.471	0.360251	1.01618	677.998	0.360001	1.01709	689.867	0.366303			1.01899	633.926		1.01899	654.657		1.01751	632.953		1.01877	649.411		1.01767	640.022
1.03171	679.686	0.360897	1.03171	679.09	0.36058	1.02827	678.959	0.360511	1.02806	679.22	0.360649	1.02898	691.676	0.367263			1.03091	634.354		1.03091	659.206		1.02941	633.389		1.03069	648.014		1.02957	641.775
1.04364	679.698	0.360903	1.04364	677.984	0.359993	1.04016	678.039	0.360022	1.03995	681.698	0.361965	1.04088	693.781	0.368381			1.04283	634.935		1.04283	663.203		1.04131	632.849		1.0426	646.184		1.04148	643.747
1.05557	679.529	0.360813	1.05557	677.395	0.35968	1.05205	674.711	0.358255	1.05183	688.315	0.365479	1.05278	696.981	0.37008			1.05474	634.933		1.05474	664.945		1.05322	636.082		1.05452	645.769		1.05338	644.663
1.0675	679.461	0.360777	1.0675	676.57	0.359242	1.06394	672.629	0.35715	1.06372	693.578	0.368273	1.06467	699.224	0.371271			1.06666	634.902		1.06666	669.384		1.06512	640.039		1.06643	645.144		1.06528	644.654
1.07942	679.704	0.360906	1.07942	676.042	0.358962	1.07582	670.199	0.35586	1.0756	695.384	0.369232	1.07657	700.441	0.371917			1.07858	634.935		1.07858	667.331		1.07702	645.144		1.07835	644.703		1.07718	642.476
1.09135	680.182	0.36116	1.09135	677.669	0.359826	1.08771	669.929	0.355716	1.08749	697.292	0.370245	1.08846	702.311	0.37291			1.0905	634.934		1.0905	672.895		1.08892	649.328		1.09026	643.942		1.08909	641.513
1.10328	680.541	0.361351	1.10328	678.842	0.360449	1.0996	669.678	0.355583	1.09937	695.805	0.369456	1.10036	701.003	0.372215			1.10242	635.159		1.10242	670.376		1.10082	654.268		1.10218	644.216		1.10099	639.435
1.11521	681.543	0.361883	1.11521	678.997	0.360531	1.11149	669.779	0.355637	1.11126	693.021	0.367977	1.11225	700.984	0.372205			1.11433	635.386		1.11433	673.955		1.11272	655.175		1.11409	645.439		1.11289	639.813
1.12713	682.114	0.362186	1.12713	679.024	0.360545	1.12337	669.058	0.355253	1.12314	690.576	0.366679	1.12415	700.179	0.371778			1.12625	635.872		1.12625	674.514		1.12462	657.619		1.12601	646.619		1.12479	639.294
1.13906	682.044	0.362149	1.13906	678.393	0.36021	1.13526	667.64	0.3545	1.13503	691.083	0.366948	1.13605	703.082	0.373319			1.13817	636.155		1.13817	676.542		1.13652	656.961		1.13793	649.018		1.1367	639.504
1.15099	681.978	0.362114	1.15099	676.409	0.359157	1.14715	669.046	0.355247	1.14691	690.171	0.366464	1.14794	703.556	0.373571			1.15009	636.359		1.15009	678.404		1.14842	657		1.14984	651.128		1.1486	638.684
1.16291	681.691	0.361961	1.16291	676.478	0.359193	1.15904	668.865	0.355151	1.1588	690.871	0.366835	1.15984	708.378	0.376132			1.16201	636.402		1.16201	678.357		1.16032	652.68		1.16176	653.148		1.1605	637.798
1.17484	681.848	0.362044	1.17484	677.126	0.359537	1.17092	670.42	0.355977	1.17068	689.516	0.366116	1.17173	713.71	0.378963			1.17392	636.468		1.17392	682.825		1.17222	650.819		1.17367	653.197		1.17241	636.253
1.18677	681.153	0.361676	1.18677	677.587	0.359782	1.18281	671.59	0.356598	1.18257	689.248	0.365974	1.18363	717.324	0.380882			1.18584	636.25		1.18584	681.877		1.18412	649.707		1.18559	652.953		1.18431	634.26
1.1987	681.483	0.361851	1.1987	680.611	0.361388	1.1947	672.537	0.357101	1.19445	688.301	0.365471	1.19552	720.225	0.382422			1.19776	636.265		1.19776	687.19		1.19602	648.213		1.1975	651.268		1.19621	634.538
1.21062	680.765	0.36147	1.21062	681.39	0.361802	1.20659	673.095	0.357397	1.20634	690.029	0.366388	1.20742	719.743	0.382166			1.20968	636.327		1.20968	686.7		1.20793	647.541		1.20942	648.791		1.20811	634.33
1.22255	680.836	0.361507	1.22255	682.905	0.362606	1.21847	672.72	0.357198	1.21822	690.528	0.366654	1.21932	719.047	0.381797			1.2216	636.606		1.2216	687.9		1.21983	648.994		1.22133	647.415		1.22002	636.004
1.23448	680.787	0.361481	1.23448	684.107	0.363244	1.23036	675.71	0.358786	1.23011	690.939	0.366872	1.23121	712.537	0.37834			1.23351	636.9		1.23351	685.248		1.23173	649.903		1.23325	646.102		1.23192	636.666
1.24641	680.761	0.361467	1.24641	684.552	0.36348	1.24225	675.06	0.35844	1.24199	688.296	0.365468	1.24311	708.406	0.376146			1.24543	637.422		1.24543	682.407		1.24363	651.022		1.24516	647.387		1.24382	637.423
1.25833	680.986	0.361587	1.25833	685.841	0.364165	1.25414	675.462	0.358654	1.25388	687.002	0.364781	1.255	700.933	0.372178			1.25735	637.787		1.25735	676.73		1.25553	653.211		1.25708	649.352		1.25572	638.274
1.27026	680.552	0.361357	1.27026	688.599	0.365629	1.26602	674.461	0.358123	1.26576	683.751	0.363055	1.2669	697.108	0.370147			1.26927	638.398		1.26927	670.335		1.26743	653.125		1.269	652.838		1.26763	639.08
1.28219	680.447	0.361301	1.28219	690.298	0.366531	1.27791	672.58	0.357124	1.27765	682.253	0.36226	1.2788	694.832	0.368939			1.28119	638.562		1.28119	666.583		1.27933	652.455		1.28091	656.131		1.27953	639.495
1.29412	680.041	0.361085	1.29412	691.542	0.367192	1.2898	670.461	0.355999	1.28954	681.803	0.362021	1.29069	694.286	0.368649			1.2931	639.131		1.2931	660.32		1.29123	651.917		1.29283	659.82		1.29143	638.102
1.30604	680.29	0.361217	1.30604	691.094	0.366954	1.30169	670.369	0.355949	1.30142	681.463	0.36184	1.30259	695.844	0.369476			1.30502	639.578		1.30502	658.797		1.30313	651.128		1.30474	662.508		1.30333	636.404
1.31797	680.621	0.361393	1.31797	688.414	0.365531	1.31357	671.584	0.356595	1.31331	681.876	0.36206	1.31448	696.706	0.369934			1.31694	640.205		1.31694	654.759		1.31503	651.764		1.31666	665.581		1.31524	634.096
1.3299	681.576	0.3619	1.3299	686.04	0.364271	1.32546	672.857	0.357271	1.32519	681.711	0.361972	1.32638	701.412	0.372433			1.32886	641.186		1.32886	653.709		1.32693	652.498		1.32857	666.823		1.32714	632.754
1.34182	682.682	0.362487	1.34182	684.721	0.36357	1.33735	674.53	0.358159	1.33708	684.323	0.363359	1.33827	704.706	0.374182			1.34078	642.217		1.34078	650.191		1.33883	652.495		1.34049	666.286		1.33904	633.705
1.35375	683.828	0.363096	1.35375	684.227	0.363308	1.34924	674.957	0.358386	1.34896	684.175	0.36328	1.35017	707.748	0.375797			1.35269	643.588		1.35269	647.633		1.35073	653.636		1.3524	664.874		1.35094	634.908
1.36568	685.082	0.363762	1.36568	685.711	0.364096	1.36112	675.077	0.358449	1.36085	682.559	0.362422	1.36207	708.518	0.376206			1.36461	644.295		1.36461	646.554		1.36263	653.511		1.36432	664.368		1.36285	637.34
1.37761	686.071	0.364287	1.37761	687.675	0.365138	1.37301	674.279	0.358026	1.37273	681.068	0.36163	1.37396	710.517	0.377267			1.37653	645.113		1.37653	647.294		1.37454	654.924		1.37623	664.335		1.37475	639.38
1.38953	686.833	0.364692	1.38953	688.999	0.365842	1.3849	674.774	0.358288	1.38462	683.152	0.362737	1.38586	710.754	0.377393			1.38845	645.45		1.38845	648.068		1.38644	656.91		1.38815	665.831		1.38665	642.429
1.40146	686.947	0.364752	1.40146	689.122	0.365907	1.39679	675.578	0.358716	1.3965	684.07	0.363225	1.39775	712.424	0.37828			1.40037	645.892		1.40037	650.074		1.39834	659.21		1.40007	666.166		1.39855	644.203
1.41339	687.61	0.365104	1.41339	688.767	0.365719	1.40867	677.968	0.359984	1.40839	685.052	0.363746	1.40965	715.534	0.379931			1.41228	646.249		1.41228	652.119		1.41024	660.264		1.41198	664.956		1.41046	646.995
1.42532	687.808	0.365209	1.42532	688.878	0.365778	1.42056	679.635	0.360869	1.42027	688.728	0.365698	1.42154	718.179	0.381336			1.4242	646.887		1.4242	653.58		1.42214	661.183		1.4239	662.587		1.42236	650.24
1.43724	688.436	0.365543	1.43724	690.192	0.366475	1.43245	680.52	0.361339	1.43216	690.195	0.366477	1.43344	721.494	0.383096			1.43612	647.405		1.43612	654.099		1.43404	660.362		1.43581	662.071		1.43426	654.324
1.44917	688.768	0.365719	1.44917	692.495	0.367698	1.44434	681.898	0.362071	1.44404	691.681	0.367266	1.44534	725.988	0.385482			1.44804	647.869		1.44804	654.114		1.44594	659.656		1.44773	661.361		1.44616	656.547
1.4611	689.625	0.366174	1.4611	696.175	0.369652	1.45622	680.752	0.361463	1.45593	691.879	0.367371	1.45723	729.27	0.387224			1.45996	648.676		1.45996	652.791		1.45784	658.425		1.45964	662.532		1.45807	657.686
1.47303	690.038	0.366394	1.47303	700.263	0.371823	1.46811	680.033	0.361081	1.46781	693.436	0.368198	1.46913	733.192	0.389307			1.47187	649.245		1.47187	652.531		1.46974	657.25		1.47156	663.756		1.46997	657.904
1.48495	691.284	0.367055	1.48495	704.439	0.37404	1.48	680.719	0.361445	1.4797	694.327	0.368671	1.48102	736.521	0.391075			1.48379	650.032		1.48379	651.789		1.48164	657.093		1.48347	665.579		1.48187	658.088
1.49688	692.776	0.367847	1.49688	707.863	0.375858	1.49189	680.727	0.36145	1.49158	696.965	0.370071	1.49292	738.128	0.391928			1.49571	650.583		1.49571	652.575		1.49354	655.754		1.49539	666.159		1.49377	657.638
1.50881	694.01	0.368502	1.50881	710.512	0.377265	1.50377	681.495	0.361857	1.50347	697.633	0.370426	1.50481	738.959	0.392369			1.50763	650.998		1.50763	651.904		1.50544	654.43		1.5073	668.438		1.50568	657.132
1.52073	695.397	0.369239	1.52073	708.209	0.376042	1.51566	683.816	0.363089	1.51535	696.35	0.369745	1.51671	740.176	0.393016			1.51955	651.428		1.51955	651.667		1.51734	654.704		1.51922	668.306		1.51758	657.26
1.53266	696.307	0.369722	1.53266	705.459	0.374581	1.52755	686.262	0.364388	1.52724	697.182	0.370187	1.52861	739.863	0.392849			1.53146	651.699		1.53146	650.975		1.52925	656.106		1.53114	669.379		1.52948	656.859
1.54459	696.485	0.369817	1.54459	702.945	0.373247	1.53944	689.404	0.366057	1.53912	696.732	0.369948	1.5405	739.618	0.392719			1.54338	652.412		1.54338	651.495		1.54115	655.552		1.54305	670.873		1.54139	656.338
1.55652	696.925	0.37005	1.55652	701.825	0.372652	1.55132	690.624	0.366705	1.55101	696.405	0.369774	1.5524	742.586	0.394295			1.5553	652.831		1.5553	653.38		1.55305	658.154		1.55497	672.878		1.55329	655.755
1.56844	697.407	0.370306	1.56844	702.788	0.373163	1.56321	690.114	0.366433	1.56289	696.595	0.369875	1.56429	745.024	0.39559			1.56722	653.544		1.56722	655.342		1.56495	657.038		1.56688	673.168		1.56519	655.071
1.58037	698.203	0.370729	1.58037	704.085	0.373852	1.5751	689.806	0.36627	1.57478	697.988	0.370615	1.57619	750.1	0.398285			1.57914	654.453		1.57914	657.777		1.57685	657		1.5788	673.911		1.57709	655.371
1.5923	699.244	0.371282	1.5923	706.559	0.375165	1.58699	689.022	0.365854	1.58666	699.062	0.371185	1.58809	751.921	0.399252			1.59105	654.974		1.59105	657.83		1.58875	652.385		1.59071	672.948		1.589	656.909
1.60423	700.464	0.371929	1.60423	707.582	0.375709	1.59887	691.306	0.367067	1.59855	698.95	0.371125	1.59998	753.872	0.400288			1.60297	655.6		1.60297	657.792		1.60065	650.91		1.60263	672.137		1.6009	657.923
1.61615	701.871	0.372676	1.61615	710.436	0.377224	1.61076	695.493	0.36929	1.61043	699.235	0.371277	1.61188	753.625	0.400156			1.61489	655.989		1.61489	657.957		1.61255	647.889		1.61454	670.689		1.6128	657.68
1.62808	702.611	0.373069	1.62808	712.577	0.378361	1.62265	699.16	0.371237	1.62232	697.634	0.370427	1.62377	752.359	0.399484			1.62681	656.758		1.62681	658.422		1.62445	648.724		1.62646	670.253		1.6247	656.67
1.64001	703.809	0.373705	1.64001	711.524	0.377802	1.63454	702.737	0.373136	1.6342	698.274	0.370766	1.63567	751.021	0.398774			1.63873	656.983		1.63873	658.017		1.63635	648.931		1.63837	670.876		1.63661	654.934
1.65193	704.443	0.374042	1.65193	710.928	0.377486	1.64642	704.072	0.373845	1.64609	700.002	0.371684	1.64756	750.644	0.398574			1.65064	657.371		1.65064	657.617		1.64825	651.756		1.65029	669.943		1.64851	653.582
1.66386	705.436	0.374569	1.66386	710.667	0.377347	1.65831	702.465	0.372992	1.65797	702.387	0.37295	1.65946	750.38	0.398434			1.66256	657.159		1.66256	656.402		1.66015	654.308		1.66221	670.226		1.66041	654.532
1.67579	706.544	0.375158	1.67579	711.898	0.378	1.6702	700.23	0.371805	1.66986	704.514	0.37408	1.67136	752.137	0.399366			1.67448	657.588		1.67448	655.422		1.67205	656.605		1.67412	670.077		1.67231	655.506
1.68772	707.014	0.375407	1.68772	715.011	0.379654	1.68209	699.238	0.371278	1.68174	707.706	0.375775	1.68325	752.435	0.399525			1.6864	657.569		1.6864	655.244		1.68395	658.211		1.68604	669.398		1.68422	658.056
1.69964	707.634	0.375736	1.69964	719.329	0.381946	1.69398	698.484	0.370878	1.69363	709.003	0.376463	1.69515	754.147	0.400434			1.69832	657.524		1.69832	655.602		1.69586	657.51		1.69795	669.375		1.69612	658.217
1.71157	707.741	0.375793	1.71157	724.861	0.384883	1.70586	698.407	0.370837	1.70551	709.654	0.376809	1.70704	757.139	0.402023			1.71023	657.722		1.71023	657.059		1.70776	657.215		1.70987	669.732		1.70802	659.067
1.7235	708.652	0.376277	1.7235	728.719	0.386932	1.71775	698.289	0.370774	1.7174	709.079	0.376504	1.71894	761.165	0.40416			1.72215	657.579		1.72215	657.492		1.71966	656.02		1.72178	669.866		1.71992	659.38
1.73543	709.163	0.376548	1.73543	732.092	0.388723	1.72964	697.688	0.370455	1.72928	708.773	0.376341	1.73083	764.035	0.405684			1.73407	657.626		1.73407	660.044		1.73156	654.147		1.7337	668.781		1.73183	660.937
1.74735	709.958	0.376971	1.74735	734.148	0.389815	1.74153	697.015	0.370098	1.74117	710.139	0.377066	1.74273	767.479	0.407512			1.74599	657.524		1.74599	661.007		1.74346	652.706		1.74561	668.521		1.74373	662.865
1.75928	710.565	0.377293	1.75928	732.977	0.389193	1.75341	695.461	0.369273	1.75305	712.448	0.378292	1.75463	764.853	0.406118			1.75791	657.982		1.75791	662.27		1.75536	652.289		1.75753	668.547		1.75563	665.9
1.77121	711.116	0.377585	1.77121	730.028	0.387627	1.7653	695.818	0.369462	1.76494	716.17	0.380269	1.76652	761.959	0.404582			1.76982	658.214		1.76982	661.848		1.76726	651.765		1.76944	668.524		1.76753	668.475
1.78314	711.268	0.377666	1.78314	729.247	0.387212	1.77719	696.988	0.370083	1.77682	720.277	0.38245	1.77842	758.094	0.40253			1.78174	658.539		1.78174	660.922		1.77916	652.161		1.78136	667.555		1.77944	670.222
1.79506	711.786	0.377941	1.79506	724.543	0.384714	1.78908	698.049	0.370647	1.78871	724.638	0.384765	1.79031	756.857	0.401873			1.79366	658.611		1.79366	660.524		1.79106	651.802		1.79328	665.719		1.79134	671.793
1.80699	712.412	0.378274	1.80699	723.802	0.384321	1.80096	699.751	0.37155	1.8006	727.309	0.386183	1.80221	757.423	0.402173			1.80558	659.022		1.80558	660.897		1.80296	651.52		1.80519	664.582		1.80324	672.387
1.81892	713.172	0.378677	1.81892	724.492	0.384688	1.81285	701.511	0.372485	1.81248	728.204	0.386658	1.81411	756.932	0.401912			1.8175	659.494		1.8175	661.455		1.81486	651.871		1.81711	664.061		1.81514	672.541
1.83084	714.645	0.379459	1.83084	724.49	0.384686	1.82474	706.159	0.374953	1.82437	726.421	0.385712	1.826	758.049	0.402505			1.82941	660.051		1.82941	662.573		1.82676	653.601		1.82902	666.222		1.82705	671.228
1.84277	715.772	0.380058	1.84277	726.621	0.385818	1.83663	712.099	0.378107	1.83625	724.856	0.384881	1.8379	755.344	0.401069			1.84133	660.335		1.84133	663.462		1.83866	655.512		1.84094	669.732		1.83895	670.657
1.8547	716.801	0.380604	1.8547	725.969	0.385472	1.84851	717.479	0.380964	1.84814	721.777	0.383246	1.84979	755.056	0.400916			1.85325	660.336		1.85325	663.709		1.85057	658.615		1.85285	671.203		1.85085	670.94
1.86663	717.515	0.380983	1.86663	725.533	0.38524	1.8604	720.734	0.382692	1.86002	720.201	0.382409	1.86169	754.123	0.400421			1.86517	660.431		1.86517	664.547		1.86247	660.318		1.86477	669.85		1.86276	671.558
1.87855	718.047	0.381265	1.87855	722.516	0.383638	1.87229	722.732	0.383753	1.87191	719.004	0.381773	1.87358	757.642	0.402289			1.87709	660.137		1.87709	664.421		1.87437	661.009		1.87668	669.47		1.87466	672.044
1.89048	718.698	0.381611	1.89048	722.348	0.383549	1.88418	721.843	0.383281	1.88379	720.127	0.38237	1.88548	763.065	0.405169			1.889	660.097		1.889	664.083		1.88627	660.422		1.8886	672.226		1.88656	673.302
1.90241	720.159	0.382387	1.90241	720.775	0.382714	1.89606	721.843	0.383281	1.89568	720.277	0.38245	1.89738	769.427	0.408547			1.90092	660.098		1.90092	663.372		1.89817	659.753		1.90051	676.325		1.89846	674.843
1.91434	721.332	0.38301	1.91434	721.921	0.383323	1.90795	718.874	0.381704	1.90756	720.359	0.382493	1.90927	774.629	0.411309			1.91284	660.353		1.91284	661.568		1.91007	658.314		1.91243	680.213		1.91037	674.943
1.92626	722.29	0.383518	1.92626	723.513	0.384168	1.91984	718.876	0.381706	1.91945	718.136	0.381313	1.92117	779.327	0.413804			1.92476	660.101		1.92476	659.908		1.92197	659.301		1.92435	682.621		1.92227	675.067
1.93819	723.204	0.384004	1.93819	725.659	0.385307	1.93173	716.535	0.380463	1.93133	718.589	0.381553	1.93306	782.33	0.415398			1.93668	660.243		1.93668	658.574		1.93387	659.001		1.93626	683.521		1.93417	673.932
1.95012	723.694	0.384264	1.95012	728.976	0.387069	1.94361	718.444	0.381476	1.94322	720.434	0.382533	1.94496	781.596	0.415009			1.94859	660.5		1.94859	658.015		1.94577	658.777		1.94818	683.311		1.94607	674.098
1.96205	723.918	0.384383	1.96205	733.65	0.38955	1.9555	717.515	0.380983	1.9551	723.219	0.384012	1.95685	783.598	0.416071			1.96051	660.985		1.96051	657.451		1.95767	657.713		1.96009	681.273		1.95798	672.627
1.97397	724.157	0.384509	1.97397	737.109	0.391387	1.96739	716.877	0.380644	1.96699	726.257	0.385625	1.96875	786.944	0.417848			1.97243	661.341		1.97243	658.622		1.96957	658.245		1.97201	679.871		1.96988	672.474
1.9859	724.557	0.384722	1.9859	740.89	0.393394	1.97928	714.734	0.379506	1.97887	728.827	0.386989	1.98065	789.499	0.419205			1.98435	661.579		1.98435	660.589		1.98147	657.578		1.98392	678.325		1.98178	671.844
1.99783	725.134	0.385028	1.99783	745.01	0.395582	1.99116	713.91	0.379069	1.99076	727.855	0.386473	1.99254	792.952	0.421038			1.99627	661.538		1.99627	661.748		1.99337	658.831		1.99584	676.722		1.99368	672.541
2.00975	725.819	0.385392	2.00975	748.013	0.397177	2.00305	715.123	0.379713	2.00264	726.446	0.385725	2.00444	791.628	0.420335			2.00818	661.642		2.00818	663.624		2.00527	659.409		2.00775	674.428		2.00559	671.062
2.02168	726.647	0.385832	2.02168	748.534	0.397453	2.01494	717.445	0.380946	2.01453	725.702	0.38533	2.01633	791.304	0.420163			2.0201	661.446		2.0201	663.065		2.01718	660.096		2.01967	673.843		2.01749	672.571
2.03361	726.855	0.385942	2.03361	747.053	0.396667	2.02683	718.947	0.381743	2.02641	727.991	0.386546	2.02823	787.24	0.418005			2.03202	662.034		2.03202	661.065		2.02908	660.491		2.03158	671.827		2.02939	671.823
2.04554	727.181	0.386116	2.04554	743.58	0.394823	2.03871	719.701	0.382144	2.0383	728.114	0.386611	2.04012	785.946	0.417318			2.04394	662.581		2.04394	659.345		2.04098	660.271		2.0435	671.706		2.04129	671.841
2.05746	727.148	0.386098	2.05746	741.622	0.393783	2.0506	719.532	0.382054	2.05018	729.741	0.387475	2.05202	781.997	0.415221			2.05586	663.213		2.05586	660.399		2.05288	660.176		2.05542	671.362		2.0532	670.331
2.06939	728.22	0.386667	2.06939	738.216	0.391975	2.06249	721.676	0.383192	2.06207	729.125	0.387148	2.06392	781.12	0.414756			2.06777	663.885		2.06777	660.263		2.06478	659.089		2.06733	672.576		2.0651	670.329
2.08132	729.313	0.387248	2.08132	737.385	0.391534	2.07438	720.961	0.382813	2.07395	730.757	0.388014	2.07581	778.88	0.413566			2.07969	664.267		2.07969	663.018		2.07668	658.881		2.07925	672.239		2.077	670.008
2.09325	731.155	0.388225	2.09325	736.626	0.39113	2.08626	723.244	0.384025	2.08584	732.162	0.38876	2.08771	777.632	0.412904			2.09161	664.57		2.09161	664.036		2.08858	657.717		2.09116	672.121		2.0889	670.954
2.10517	733.051	0.389232	2.10517	740.003	0.392923	2.09815	721.992	0.38336	2.09772	735.379	0.390469	2.0996	776.226	0.412157			2.10353	664.541		2.10353	666.735		2.10048	656.435		2.10308	671.053		2.10081	671.404
2.1171	734.016	0.389745	2.1171	741.149	0.393532	2.11004	723.724	0.38428	2.10961	736.762	0.391203	2.1115	773.982	0.410965			2.11545	664.37		2.11545	668.581		2.11238	655.949		2.11499	670.111		2.11271	671.469
2.12903	735.068	0.390303	2.12903	742.359	0.394174	2.12193	721.687	0.383198	2.12149	737.841	0.391775	2.1234	771.761	0.409787			2.12736	664.133		2.12736	670.218		2.12428	655.015		2.12691	669.49		2.12461	671.281
2.14096	735.587	0.390579	2.14096	743.267	0.394656	2.13381	720.275	0.382449	2.13338	735.712	0.390645	2.13529	772.007	0.409917			2.13928	664.316		2.13928	670.365		2.13618	653.558		2.13882	668.658		2.13651	672.864
2.15288	736.339	0.390978	2.15288	741.281	0.393602	2.1457	717.73	0.381097	2.14526	731.845	0.388592	2.14719	770.714	0.40923			2.1512	664.451		2.1512	670.334		2.14808	653.913		2.15074	669.005		2.14842	675.39
2.16481	736.88	0.391265	2.16481	743.36	0.394706	2.15759	714.394	0.379326	2.15715	729.287	0.387234	2.15908	772.369	0.410109			2.16312	664.425		2.16312	667.376		2.15998	654.799		2.16265	670.322		2.16032	676.761
2.17674	737.61	0.391653	2.17674	741.808	0.393882	2.16948	712.211	0.378167	2.16903	730.585	0.387923	2.17098	773.763	0.410849			2.17504	664.318		2.17504	665.654		2.17189	654.769		2.17457	673.231		2.17222	678.554
2.18866	737.805	0.391756	2.18866	743.461	0.39476	2.18136	712.739	0.378447	2.18092	732.084	0.388719	2.18287	777.822	0.413005			2.18695	663.973		2.18695	663.994		2.18379	656.978		2.18649	676.399		2.18413	678.871
2.20059	738.034	0.391878	2.20059	742.259	0.394121	2.19325	711.405	0.377739	2.1928	735.694	0.390636	2.19477	779.777	0.414042			2.19887	663.663		2.19887	664.032		2.19569	659.494		2.1984	677.455		2.19603	678.906
2.21252	738.28	0.392009	2.21252	744.922	0.395535	2.20514	711.735	0.377914	2.20469	737.46	0.391573	2.20667	782.892	0.415697			2.21079	663.453		2.21079	664.568		2.20759	661.71		2.21032	677.229		2.20793	678.123
2.22445	738.567	0.392161	2.22445	743.271	0.394659	2.21703	711.497	0.377787	2.21657	740.278	0.39307	2.21856	784.012	0.416291			2.22271	663.449		2.22271	665.695		2.21949	664.009		2.22223	676.458		2.21983	678.263
2.23637	738.926	0.392352	2.23637	741.132	0.393523	2.22891	711.54	0.377811	2.22846	741.24	0.393581	2.23046	783.065	0.415788			2.23463	663.485		2.23463	666.257		2.23139	664.295		2.23415	677.213		2.23174	678.49
2.2483	739.869	0.392852	2.2483	740.759	0.393325	2.2408	712.126	0.378121	2.24034	744.434	0.395276	2.24235	782.888	0.415694			2.24654	663.815		2.24654	666.391		2.24329	662.794		2.24606	678.1		2.24364	682.29
2.26023	740.517	0.393196	2.26023	738.277	0.392007	2.25269	714.286	0.379268	2.25223	744.464	0.395292	2.25425	783.438	0.415986			2.25846	664.029		2.25846	668.033		2.25519	660.642		2.25798	676.969		2.25554	683.544
2.27216	741.273	0.393598	2.27216	739.475	0.392643	2.26458	718.126	0.381307	2.26411	744.953	0.395552	2.26614	783.282	0.415904			2.27038	664.337		2.27038	669.347		2.26709	659.179		2.26989	675.639		2.26744	686.047
2.28408	741.66	0.393803	2.28408	741.604	0.393774	2.27646	721.712	0.383211	2.276	745.415	0.395797	2.27804	783.649	0.416098			2.2823	664.615		2.2823	671.205		2.27899	658.25		2.28181	672.662		2.27935	685.648
2.29601	742.338	0.394163	2.29601	745.637	0.395915	2.28835	723.431	0.384124	2.28788	746.089	0.396155	2.28994	782.608	0.415546			2.29422	664.883		2.29422	672.301		2.29089	657.767		2.29372	669.985		2.29125	685.612
2.30794	742.975	0.394501	2.30794	751.314	0.398929	2.30024	725.488	0.385216	2.29977	748.254	0.397305	2.30183	781.462	0.414937			2.30613	665.285		2.30613	673.531		2.30279	659.457		2.30564	667.638		2.30315	684.099
2.31987	744.258	0.395183	2.31987	757.847	0.402398	2.31213	729.083	0.387126	2.31166	749.62	0.39803	2.31373	781.251	0.414825			2.31805	665.745		2.31805	675.573		2.31469	660.703		2.31756	666.157		2.31505	685.414
2.33179	745.756	0.395978	2.33179	761.284	0.404223	2.32402	730.884	0.388081	2.32354	750.802	0.398658	2.32562	781.531	0.414974			2.32997	666.189		2.32997	676.409		2.32659	664.891		2.32947	664.912		2.32696	685.576
2.34372	748.033	0.397187	2.34372	762.819	0.405038	2.3359	731.181	0.388239	2.33543	747.241	0.396767	2.33752	782.586	0.415534			2.34189	666.506		2.34189	677.483		2.3385	665.297		2.34139	664.504		2.33886	687.575
2.35565	750.069	0.398268	2.35565	763.308	0.405298	2.34779	731.829	0.388583	2.34731	746.179	0.396203	2.34941	784.144	0.416361			2.35381	666.943		2.35381	679.581		2.3504	666.605		2.3533	664.62		2.35076	688.845
2.36757	751.517	0.399037	2.36757	761.559	0.404369	2.35968	729.984	0.387604	2.3592	744.178	0.39514	2.36131	784.946	0.416787			2.36572	667.217		2.36572	682.528		2.3623	666.177		2.36522	664.782		2.36266	688.658
2.3795	752.749	0.399691	2.3795	763.109	0.405192	2.37157	731.392	0.388351	2.37108	742.844	0.394432	2.37321	787.021	0.417889			2.37764	667.626		2.37764	684.608		2.3742	666.189		2.37713	664.331		2.37457	687.268
2.39143	753.095	0.399875	2.39143	764.578	0.405972	2.38345	732.04	0.388695	2.38297	743.27	0.394658	2.3851	788.922	0.418898			2.38956	668.338		2.38956	689.466		2.3861	667.411		2.38905	664.222		2.38647	684.476
2.40336	753.826	0.400263	2.40336	765.292	0.406351	2.39534	730.686	0.387976	2.39485	744.016	0.395055	2.397	789.548	0.419231			2.40148	669.068		2.40148	691.733		2.398	668.248		2.40096	663.74		2.39837	683.197
2.41528	754.226	0.400476	2.41528	765.511	0.406468	2.40723	730.724	0.387997	2.40674	744.587	0.395358	2.40889	790.252	0.419604			2.4134	670.11		2.4134	693.578		2.4099	670.068		2.41288	663.591		2.41027	680.368
2.42721	754.659	0.400706	2.42721	764.497	0.405929	2.41912	729.217	0.387196	2.41862	744.252	0.39518	2.42079	791.112	0.420061			2.42531	670.806		2.42531	693.672		2.4218	673.297		2.42479	662.6		2.42218	678.748
2.43914	755.574	0.401191	2.43914	763.032	0.405151	2.431	731.39	0.38835	2.43051	744.601	0.395365	2.43269	793.318	0.421232			2.43723	671.788		2.43723	692.736		2.4337	677.26		2.43671	662.917		2.43408	677.838
2.45107	756.527	0.401697	2.45107	762.061	0.404636	2.44289	734.202	0.389843	2.44239	743.068	0.394551	2.44458	796.082	0.4227			2.44915	672.363		2.44915	692.041		2.4456	679.979		2.44863	663.896		2.44598	677.545
2.46299	757.57	0.402251	2.46299	759.934	0.403507	2.45478	735.94	0.390766	2.45428	741.923	0.393943	2.45648	800.462	0.425026			2.46107	673.484		2.46107	691.83		2.4575	682.882		2.46054	666.9		2.45788	678.617
2.47492	758.198	0.402585	2.47492	760.567	0.403843	2.46667	735.448	0.390505	2.46616	741.418	0.393675	2.46837	802.635	0.42618			2.47299	674.898		2.47299	692.832		2.4694	684.247		2.47246	670.447		2.46979	681.322
2.48685	758.858	0.402935	2.48685	759.787	0.403429	2.47855	737.542	0.391617	2.47805	742.932	0.394479	2.48027	801.391	0.425519			2.4849	676.268		2.4849	693.96		2.4813	684.804		2.48437	673.32		2.48169	684.661
2.49878	759.069	0.403047	2.49878	759.284	0.403161	2.49044	737.021	0.39134	2.48993	743.935	0.395011	2.49216	798.119	0.423782			2.49682	678.044		2.49682	697.569		2.49321	683.325		2.49629	676.736		2.49359	688.227
2.5107	759.327	0.403184	2.5107	757.151	0.402029	2.50233	736.845	0.391246	2.50182	744.373	0.395244	2.50406	793.414	0.421284			2.50874	679.258		2.50874	699.345		2.50511	682.734		2.5082	678.641		2.5055	692.207
2.52263	759.511	0.403282	2.52263	755.185	0.400985	2.51422	736.994	0.391326	2.5137	745.225	0.395696	2.51596	791.297	0.42016			2.52066	680.786		2.52066	703.262		2.51701	682.052		2.52012	679.605		2.5174	695.161
2.53456	760.041	0.403563	2.53456	751.865	0.399222	2.5261	736.738	0.39119	2.52559	748.247	0.397301	2.52785	788.915	0.418895			2.53258	681.82		2.53258	704.608		2.52891	681.588		2.53203	680.435		2.5293	697.302
2.54648	760.637	0.40388	2.54648	750.05	0.398259	2.53799	735.887	0.390738	2.53747	749.167	0.397789	2.53975	790.916	0.419957			2.54449	683.032		2.54449	707.636		2.54081	682.813		2.54395	681.086		2.5412	698.489
2.55841	761.756	0.404474	2.55841	749.33	0.397876	2.54988	731.809	0.388573	2.54936	748.37	0.397366	2.55164	792.793	0.420954			2.55641	683.732		2.55641	708.769		2.55271	682.679		2.55586	680.491		2.55311	699.573
2.57034	763.141	0.405209	2.57034	749.689	0.398067	2.56177	729.323	0.387253	2.56124	746.411	0.396326	2.56354	797.383	0.423391			2.56833	684.662		2.56833	709.907		2.56461	684.05		2.56778	679.609		2.56501	699.704
2.58227	764.585	0.405976	2.58227	750.277	0.398379	2.57365	727.046	0.386044	2.57313	743.285	0.394666	2.57543	797.086	0.423233			2.58025	685.586		2.58025	711.803		2.57651	684.134		2.5797	679.733		2.57691	701.754
2.59419	766.33	0.406902	2.59419	751.671	0.399119	2.58554	728.757	0.386952	2.58501	741.798	0.393877	2.58733	798.331	0.423894			2.59217	686.779		2.59217	712.717		2.58841	683.049		2.59161	679.918		2.58881	702.869
2.60612	767.465	0.407505	2.60612	751.236	0.398888	2.59743	730.303	0.387773	2.5969	742.118	0.394046	2.59923	797.727	0.423574			2.60408	688.098		2.60408	714.142		2.60031	682.178		2.60353	683.111		2.60072	706.605
2.61805	768.753	0.408189	2.61805	753.695	0.400193	2.60932	733.07	0.389242	2.60878	742.381	0.394186	2.61112	799.985	0.424772			2.616	689.46		2.616	715.539		2.61221	682.137		2.61544	683.775		2.61262	709.496
2.62998	769.564	0.40862	2.62998	756.007	0.401421	2.6212	734.495	0.389999	2.62067	744.113	0.395106	2.62302	801.601	0.425631			2.62792	690.866		2.62792	719.937		2.62411	682.332		2.62736	686.416		2.62452	711.456
2.6419	770.287	0.409004	2.6419	760.366	0.403736	2.63309	737.907	0.391811	2.63255	743.735	0.394905	2.63491	803.864	0.426832			2.63984	692.31		2.63984	722.226		2.63601	683.999		2.63927	686.553		2.63642	713.395
2.65383	771.02	0.409393	2.65383	765.858	0.406652	2.64498	741.094	0.393503	2.64444	743.74	0.394908	2.64681	806.028	0.427981			2.65176	693.463		2.65176	724.24		2.64791	686.979		2.65119	688.854		2.64833	713.858
2.66576	771.952	0.409888	2.66576	771.22	0.409499	2.65687	748.3	0.397329	2.65632	744.132	0.395116	2.6587	806.608	0.428289			2.66367	694.799		2.66367	726.345		2.65982	688.105		2.6631	691.158		2.66023	714.775
2.67769	773.217	0.410559	2.67769	775.123	0.411571	2.66875	754.292	0.400511	2.66821	745.978	0.396096	2.6706	808.231	0.429151			2.67559	696.01		2.67559	726.905		2.67172	690.539		2.67502	695.523		2.67213	715.52
2.68961	774.392	0.411183	2.68961	779.371	0.413827	2.68064	757.434	0.402179	2.68009	746.237	0.396234	2.6825	810.046	0.430115			2.68751	697.456		2.68751	725.203		2.68362	690.989		2.68693	699.884		2.68403	714.661
2.70154	775.404	0.411721	2.70154	782.651	0.415569	2.69253	757.396	0.402159	2.69198	744.863	0.395504	2.69439	810.787	0.430508			2.69943	698.592		2.69943	723.576		2.69552	692.025		2.69885	705.26		2.69594	713.858
2.71347	776.349	0.412222	2.71347	785.019	0.416826	2.70442	756.659	0.401767	2.70386	741.565	0.393753	2.70629	811.728	0.431008			2.71135	699.7		2.71135	720.984		2.70742	692.075		2.71076	709.149		2.70784	715.537
2.72539	777.722	0.412951	2.72539	789.133	0.41901	2.7163	753.889	0.400297	2.71575	737.291	0.391484	2.71818	814.658	0.432564			2.72326	700.674		2.72326	717.995		2.71932	694.726		2.72268	710.766		2.71974	718.064
2.73732	779.804	0.414057	2.73732	792.63	0.420867	2.72819	751.785	0.39918	2.72763	733.914	0.389691	2.73008	817.841	0.434253			2.73518	701.519		2.73518	715.292		2.73122	694.901		2.7346	711.745		2.73164	721.172
2.74925	781.724	0.415076	2.74925	797.837	0.423632	2.74008	752.09	0.399341	2.73952	731.435	0.388374	2.74198	821.187	0.43603			2.7471	702.635		2.7471	714.363		2.74312	694.124		2.74651	711.534		2.74355	722.948
2.76118	783.952	0.416259	2.76118	799.589	0.424562	2.75197	751.78	0.399177	2.7514	731.82	0.388579	2.75387	823.764	0.437399			2.75902	703.737		2.75902	715.401		2.75502	694.723		2.75843	711.155		2.75545	722.87
2.7731	785.888	0.417287	2.7731	799.544	0.424538	2.76385	753.423	0.400049	2.76329	732.229	0.388796	2.76577	828.753	0.440048			2.77094	704.897		2.77094	716.934		2.76692	695.357		2.77034	712.23		2.76735	721.99
2.78503	787.687	0.418243	2.78503	798.817	0.424152	2.77574	755.169	0.400977	2.77517	734.732	0.390125	2.77766	827.373	0.439315			2.78285	705.581		2.78285	719.036		2.77882	695.228		2.78226	712.921		2.77925	722.079
2.79696	788.791	0.418829	2.79696	798.449	0.423957	2.78763	757.453	0.402189	2.78706	737.629	0.391663	2.78956	830.87	0.441172			2.79477	705.996		2.79477	720.161		2.79072	695.129		2.79417	712.922		2.79116	723.441
2.80889	789.892	0.419413	2.80889	798.337	0.423897	2.79952	758.873	0.402943	2.79894	738.49	0.39212	2.80145	827.499	0.439382			2.80669	706.532		2.80669	720.551		2.80262	695.068		2.80609	713.313		2.80306	724.736
2.82081	790.733	0.41986	2.82081	799.158	0.424334	2.8114	757.774	0.40236	2.81083	741.686	0.393817	2.81335	828.971	0.440164			2.81861	707.234		2.81861	719.725		2.81453	694.833		2.818	714.956		2.81496	726.713
2.83274	791.721	0.420385	2.83274	800.347	0.424965	2.82329	756.384	0.401621	2.82272	744.569	0.395348	2.82525	825.245	0.438185			2.83053	708.268		2.83053	718.471		2.82643	696.157		2.82992	716.673		2.82686	728.433
2.84467	792.899	0.42101	2.84467	798.58	0.424027	2.83518	752.398	0.399505	2.8346	747.145	0.396716	2.83714	822.416	0.436683			2.84244	709.399		2.84244	717.714		2.83833	697.752		2.84183	716.895		2.83877	728.667
2.8566	793.522	0.421341	2.8566	797.753	0.423587	2.84707	749.588	0.398013	2.84649	748.491	0.397431	2.84904	819.39	0.435076			2.85436	710.877		2.85436	718.17		2.85023	699.307		2.85375	716.463		2.85067	728.997
2.86852	794.483	0.421851	2.86852	798.015	0.423726	2.85895	748.01	0.397175	2.85837	749.384	0.397905	2.86093	816.239	0.433403			2.86628	712.395		2.86628	719.702		2.86213	701.95		2.86567	714.607		2.86257	729.901
2.88045	794.913	0.42208	2.88045	799.254	0.424384	2.87084	748.412	0.397389	2.87026	747.232	0.396762	2.87283	814.448	0.432452			2.8782	713.629		2.8782	721.889		2.87403	702.59		2.87758	713.408		2.87448	731.402
2.89238	795.251	0.422259	2.89238	802.772	0.426252	2.88273	751.983	0.399284	2.88214	748.291	0.397324	2.88472	810.81	0.43052			2.89012	714.543		2.89012	724.346		2.88593	702.826		2.8895	713.943		2.88638	733.462
2.9043	795.51	0.422397	2.9043	805.896	0.427911	2.89462	753.379	0.400026	2.89403	750.243	0.398361	2.89662	811.757	0.431023			2.90203	715.577		2.90203	727.025		2.89783	703.196		2.90141	714.081		2.89828	736.355
2.91623	796.029	0.422672	2.91623	809.2	0.429666	2.9065	756.995	0.401946	2.90591	753.748	0.400222	2.90852	810.018	0.4301			2.91395	716.043		2.91395	729.395		2.90973	703.749		2.91333	713.245		2.91018	739.321
2.92816	796.713	0.423035	2.92816	809.432	0.429788	2.91839	759.36	0.403202	2.9178	756.829	0.401858	2.92041	811.755	0.431022			2.92587	716.727		2.92587	732.212		2.92163	704.482		2.92524	711.783		2.92209	743.447
2.94009	796.99	0.423182	2.94009	808.688	0.429394	2.93028	761.493	0.404334	2.92968	759.015	0.403019	2.93231	812.369	0.431348			2.93779	717.055		2.93779	732.179		2.93353	706.876		2.93716	711.279		2.93399	747.94
2.95201	797.446	0.423425	2.95201	808.492	0.42929	2.94217	763.263	0.405274	2.94157	759.096	0.403061	2.9442	812.173	0.431244			2.94971	717.637		2.94971	731.427		2.94543	708.983		2.94907	711.195		2.94589	750.605
2.96394	797.797	0.423611	2.96394	807.011	0.428503	2.95405	764.631	0.406	2.95345	758.76	0.402883	2.9561	813.382	0.431886			2.96162	717.928		2.96162	730.154		2.95733	709.925		2.96099	710.048		2.95779	753.485
2.97587	798.059	0.42375	2.97587	807.043	0.42852	2.96594	764.436	0.405897	2.96534	758.161	0.402565	2.96799	813.608	0.432006			2.97354	718.717		2.97354	731.022		2.96923	709.312		2.9729	711.873		2.9697	755.617
2.9878	798.547	0.424009	2.9878	805.944	0.427937	2.97783	763.488	0.405393	2.97722	756.757	0.40182	2.97989	815.939	0.433244			2.98546	719.151		2.98546	731.362		2.98114	706.834		2.98482	712.413		2.9816	757.494
2.99972	799.066	0.424284	2.99972	807.99	0.429023	2.98972	761.251	0.404206	2.98911	755.477	0.40114	2.99179	819.173	0.434961			2.99738	720.022		2.99738	732.507		2.99304	705.743		2.99674	713.891		2.9935	756.61
3.01165	799.84	0.424696	3.01165	808.218	0.429144	3.00161	758.141	0.402555	3.00099	753.841	0.400271	3.00368	823.772	0.437403			3.0093	720.625		3.0093	733.068		3.00494	706.651		3.00865	715.071		3.0054	757.159
3.02358	800.416	0.425002	3.02358	808.018	0.429038	3.01349	758.156	0.402562	3.01288	754.955	0.400863	3.01558	828.467	0.439896			3.02121	721.231		3.02121	734.9		3.01684	708.944		3.02057	715.101		3.01731	756.921
3.03551	801.15	0.425391	3.03551	806.604	0.428287	3.02538	758.16	0.402565	3.02476	754.863	0.400814	3.02747	834.677	0.443193			3.03313	721.46		3.03313	736.138		3.02874	713.265		3.03248	715.633		3.02921	757.933
3.04743	801.508	0.425581	3.04743	805.372	0.427633	3.03727	762.538	0.404889	3.03665	756.912	0.401902	3.03937	838.337	0.445137			3.04505	721.715		3.04505	737.803		3.04064	716.172		3.0444	716.171		3.04111	759.939
3.05936	801.534	0.425595	3.05936	804.419	0.427127	3.04916	765.773	0.406607	3.04853	757.723	0.402333	3.05127	842.926	0.447573			3.05697	721.979		3.05697	738.053		3.05254	716.339		3.05631	717.009		3.05301	761.594
3.07129	801	0.425312	3.07129	803.772	0.426783	3.06104	770.308	0.409015	3.06042	759.645	0.403353	3.06316	842.536	0.447366			3.06889	722.186		3.06889	740.157		3.06444	716.744		3.06823	717.632		3.06492	760.175
3.08321	800.109	0.424838	3.08321	803.836	0.426817	3.07293	774.279	0.411123	3.0723	757.808	0.402378	3.07506	845.753	0.449074			3.0808	722.271		3.0808	740.877		3.07634	714.053		3.08014	718.099		3.07682	760.377
3.09514	799.671	0.424606	3.09514	801.841	0.425758	3.08482	775.177	0.4116	3.08419	758.894	0.402954	3.08695	845.751	0.449073			3.09272	722.928		3.09272	742.303		3.08824	713.899		3.09206	718.64		3.08872	761.748
3.10707	798.979	0.424238	3.10707	800.273	0.424926	3.09671	777.674	0.412926	3.09607	758.218	0.402595	3.09885	846.808	0.449634			3.10464	723.505		3.10464	742.088		3.10014	712.271		3.10397	719.199		3.10062	760.878
3.119	799.243	0.424379	3.119	799.607	0.424572	3.10859	777.783	0.412984	3.10796	761.191	0.404174	3.11074	845.283	0.448825			3.11656	724.043		3.11656	740.661		3.11204	712.561		3.11589	720.196		3.11253	761.725
3.13092	799.056	0.424279	3.13092	798.18	0.423814	3.12048	778.036	0.413118	3.11984	766.233	0.406851	3.12264	845.044	0.448698			3.12848	724.742		3.12848	739.549		3.12394	710.407		3.12781	720.237		3.12443	759.785
3.14285	799.673	0.424607	3.14285	799.785	0.424666	3.13237	776.402	0.412251	3.13173	772.268	0.410055	3.13454	846.537	0.449491			3.14039	725.351		3.14039	738.229		3.13585	709.891		3.13972	721.192		3.13633	756.242
3.15478	799.781	0.424664	3.15478	801.08	0.425354	3.14426	774.462	0.41122	3.14361	778.903	0.413579	3.14643	847.033	0.449754			3.15231	725.868		3.15231	737.999		3.14775	709.174		3.15164	719.61		3.14823	750.973
3.16671	800.108	0.424838	3.16671	806.069	0.428003	3.15614	772.683	0.410276	3.1555	782.436	0.415455	3.15833	847.232	0.449859			3.16423	726.041		3.16423	736.493		3.15965	710.862		3.16355	721.268		3.16014	747.785
3.17863	799.896	0.424725	3.17863	810.738	0.430482	3.16803	771.047	0.409407	3.16738	786.911	0.417831	3.17022	847.45	0.449975			3.17615	725.938		3.17615	735.542		3.17155	711.488		3.17547	720.792		3.17204	745.504
3.19056	799.253	0.424384	3.19056	813.808	0.432112	3.17992	772.561	0.410211	3.17927	784.731	0.416673	3.18212	846.084	0.44925			3.18807	725.408		3.18807	736.011		3.18345	714.113		3.18738	723.662		3.18394	748.037
3.20249	798.664	0.424071	3.20249	816.651	0.433622	3.19181	773.989	0.410969	3.19115	785.743	0.41721	3.19401	845.62	0.449003			3.19998	725.119		3.19998	737.469		3.19535	714.321		3.1993	725.764		3.19585	750.076
3.21441	798.028	0.423733	3.21441	819.066	0.434904	3.20369	777.037	0.412588	3.20304	783.663	0.416106	3.20591	844.864	0.448602			3.2119	724.83		3.2119	740.999		3.20725	714.023		3.21121	727.912		3.20775	752.487
3.22634	797.612	0.423512	3.22634	820.305	0.435562	3.21558	777.113	0.412628	3.21492	786.512	0.417619	3.21781	845.676	0.449033			3.22382	724.262		3.22382	743.006		3.21915	714.401		3.22313	729.112		3.21965	755.907
3.23827	797.071	0.423225	3.23827	820.762	0.435804	3.22747	776.441	0.412271	3.22681	788.836	0.418853	3.2297	847.089	0.449783			3.23574	723.889		3.23574	745.659		3.23105	716.82		3.23504	729.662		3.23155	758.782
3.2502	796.851	0.423108	3.2502	821.351	0.436117	3.23936	771.622	0.409712	3.23869	790.682	0.419833	3.2416	850.808	0.451758			3.24766	723.059		3.24766	744.958		3.24295	716.646		3.24696	732.541		3.24346	758.937
3.26212	796.424	0.422882	3.26212	820.546	0.43569	3.25124	769.877	0.408786	3.25058	793.181	0.42116	3.25349	854.24	0.45358			3.25957	722.763		3.25957	746.298		3.25485	718.154		3.25888	736.314		3.25536	762.006
3.27405	795.965	0.422638	3.27405	818.566	0.434639	3.26313	768.191	0.407891	3.26246	793.773	0.421474	3.26539	857.507	0.455315			3.27149	722.421		3.27149	746.137		3.26675	717.194		3.27079	740.781		3.26726	763.979
3.28598	795.959	0.422635	3.28598	814.328	0.432388	3.27502	765.883	0.406665	3.27435	795.509	0.422396	3.27728	863.245	0.458362			3.28341	722.587		3.28341	748.054		3.27865	716.031		3.28271	745.573		3.27916	765.667
3.29791	795.216	0.42224	3.29791	811.757	0.431023	3.28691	766.216	0.406842	3.28623	797.249	0.42332	3.28918	864.256	0.458899			3.29533	723.009		3.29533	750.138		3.29055	714.052		3.29462	747.459		3.29107	766.85
3.30983	795.156	0.422208	3.30983	809.95	0.430064	3.29879	766.305	0.406889	3.29812	800.464	0.425027	3.30108	867.201	0.460463			3.30725	723.775		3.30725	752.578		3.30246	715.619		3.30654	749.478		3.30297	768.927
3.32176	794.452	0.421835	3.32176	809.253	0.429693	3.31068	770.028	0.408866	3.31	797.543	0.423476	3.31297	867.173	0.460448			3.31916	724.293		3.31916	753.734		3.31436	716.258		3.31845	748.927		3.31487	771.762
3.33369	794.53	0.421876	3.33369	809.594	0.429875	3.32257	773.441	0.410678	3.32189	796.769	0.423065	3.32487	863.284	0.458383			3.33108	724.552		3.33108	753.715		3.32626	720.1		3.33037	749.426		3.32677	775.106
3.34562	794.058	0.421626	3.34562	809.744	0.429954	3.33446	780.606	0.414483	3.33377	795.418	0.422347	3.33676	858.418	0.455799			3.343	724.359		3.343	754.072		3.33816	721.958		3.34228	750.905		3.33868	778.513
3.35754	793.777	0.421476	3.35754	810.427	0.430317	3.34634	781.399	0.414904	3.34566	794.549	0.421886	3.34866	852.459	0.452635			3.35492	724.149		3.35492	753.944		3.35006	724.325		3.3542	753.427		3.35058	782.149
3.36947	793.572	0.421368	3.36947	810.105	0.430146	3.35823	782.403	0.415437	3.35755	795.596	0.422442	3.36056	847.464	0.449983			3.36684	723.999		3.36684	756.285		3.36196	723.574		3.36611	753.545		3.36248	785.62
3.3814	793.302	0.421224	3.3814	812.448	0.43139	3.37012	783.87	0.416216	3.36943	794.348	0.421779	3.37245	844.934	0.448639			3.37875	723.856		3.37875	758.071		3.37386	723.359		3.37803	756.857		3.37438	789.778
3.39332	793.225	0.421183	3.39332	814.04	0.432235	3.38201	783.708	0.41613	3.38132	794.183	0.421692	3.38435	844.26	0.448282			3.39067	723.638		3.39067	759.868		3.38576	722.461		3.38995	758.434		3.38629	791.222
3.40525	792.837	0.420977	3.40525	815.732	0.433134	3.39389	781.213	0.414805	3.3932	791.675	0.42036	3.39624	844.105	0.448199			3.40259	723.231		3.40259	760.501		3.39766	723.321		3.40186	759.658		3.39819	793.388
3.41718	792.606	0.420854	3.41718	817.291	0.433961	3.40578	781.608	0.415015	3.40509	790.289	0.419624	3.40814	840.219	0.446136			3.41451	722.92		3.41451	761.15		3.40956	724.24		3.41378	760.357		3.41009	795.602
3.42911	792.287	0.420685	3.42911	817.281	0.433956	3.41767	780.77	0.41457	3.41697	788.826	0.418848	3.42003	838.898	0.445435			3.42643	722.458		3.42643	757.682		3.42146	726.848		3.42569	761.113		3.42199	795.145
3.44103	792.174	0.420625	3.44103	816.836	0.43372	3.42956	780.709	0.414537	3.42886	789.442	0.419175	3.43193	837.303	0.444587			3.43834	721.97		3.43834	754.164		3.43336	728.345		3.43761	759.037		3.4339	794.262
3.45296	791.986	0.420525	3.45296	817.884	0.434277	3.44144	778.685	0.413463	3.44074	790.729	0.419858	3.44383	837.894	0.444901			3.45026	721.843		3.45026	750.912		3.44526	729.22		3.44952	757.273		3.4458	791.219
3.46489	791.594	0.420317	3.46489	818.942	0.434838	3.45333	779.07	0.413667	3.45263	792.146	0.42061	3.45572	841.046	0.446575			3.46218	721.508		3.46218	749.46		3.45717	729.274		3.46144	755.888		3.4577	788.905
3.47682	791.535	0.420286	3.47682	821.903	0.436411	3.46522	777.255	0.412703	3.46451	792.146	0.42061	3.46762	847.435	0.449967			3.4741	721.956		3.4741	750.233		3.46907	727.81		3.47335	753.157		3.4696	787.962
3.48874	791.125	0.420068	3.48874	822.399	0.436674	3.47711	778.111	0.413158	3.4764	791.989	0.420527	3.47951	851.854	0.452314			3.48602	722.392		3.48602	753.204		3.48097	726.143		3.48527	751.891		3.48151	786.53
3.50067	791.008	0.420006	3.50067	826.021	0.438597	3.48899	778.964	0.413611	3.48828	791.183	0.420099	3.49141	856.935	0.455012			3.49793	722.872		3.49793	755.452		3.49287	725.57		3.49718	749.058		3.49341	786.34
3.5126	790.922	0.41996	3.5126	827.52	0.439393	3.50088	781.512	0.414964	3.50017	792.463	0.420778	3.5033	861.432	0.457399			3.50985	723.344		3.50985	757.38		3.50477	726.122		3.5091	749.073		3.50531	785.855
3.52453	791.427	0.420228	3.52453	830.543	0.440998	3.51277	782.373	0.415421	3.51205	792.473	0.420784	3.5152	865.512	0.459566			3.52177	723.066		3.52177	757.765		3.51667	727.134		3.52102	746.715		3.51722	785.224
3.53645	791.651	0.420347	3.53645	832.077	0.441813	3.52466	784.667	0.416639	3.52394	793.736	0.421454	3.5271	870.364	0.462142			3.53369	722.821		3.53369	758.591		3.52857	728.742		3.53293	745.881		3.52912	786.014
3.54838	792.632	0.420868	3.54838	833.903	0.442782	3.53654	789.44	0.419173	3.53582	796.129	0.422725	3.53899	874.799	0.464497			3.54561	722.499		3.54561	757.233		3.54047	730.336		3.54485	746.669		3.54102	786.333
3.56031	792.957	0.421041	3.56031	835.266	0.443506	3.54843	793.484	0.421321	3.54771	798.335	0.423896	3.55089	877.281	0.465815			3.55752	722.572		3.55752	758.709		3.55237	731.599		3.55676	751.478		3.55292	786.622
3.57223	793.377	0.421264	3.57223	837.571	0.44473	3.56032	796.988	0.423181	3.55959	800.337	0.42496	3.56278	880.461	0.467504			3.56944	722.614		3.56944	757.931		3.56427	730.605		3.56868	755.308		3.56483	787.763
3.58416	793.316	0.421231	3.58416	839.809	0.445918	3.57221	798.752	0.424118	3.57148	803.323	0.426545	3.57468	879.916	0.467214			3.58136	723.005		3.58136	760.594		3.57617	730.093		3.58059	761.555		3.57673	790.152
3.59609	792.356	0.420722	3.59609	840.17	0.44611	3.58409	802.268	0.425985	3.58336	805.05	0.427462	3.58657	882.806	0.468748			3.59328	722.646		3.59328	762.922		3.58807	729.54		3.59251	766.661		3.58863	790.323
3.60802	791.545	0.420291	3.60802	839.722	0.445872	3.59598	805.838	0.42788	3.59525	807.277	0.428644	3.59847	885.215	0.470028			3.6052	722.342		3.6052	766.02		3.59997	729.578		3.60442	767.406		3.60053	791.342
3.61994	790.335	0.419648	3.61994	840.414	0.446239	3.60787	809.007	0.429563	3.60713	809.209	0.42967	3.61037	886.201	0.470551			3.61711	721.965		3.61711	767.572		3.61187	729.882		3.61634	768.411		3.61244	788.233
3.63187	789.719	0.419321	3.63187	842.355	0.44727	3.61976	812.903	0.431632	3.61902	809.698	0.42993	3.62226	887.326	0.471149			3.62903	721.479		3.62903	767.932		3.62378	731.644		3.62825	768.233		3.62434	787.526
3.6438	789.408	0.419156	3.6438	844.252	0.448277	3.63164	813.402	0.431897	3.6309	810.035	0.430109	3.63416	888.109	0.471564			3.64095	721.275		3.64095	765.592		3.63568	733.101		3.64017	769.162		3.63624	784.716
3.65573	788.621	0.418738	3.65573	846.193	0.449308	3.64353	814.762	0.432619	3.64279	810.177	0.430184	3.64605	886.848	0.470895			3.65287	720.98		3.65287	762.416		3.64758	732.848		3.65209	768.088		3.64814	783.957
3.66765	788.065	0.418443	3.66765	845.593	0.448989	3.65542	816.047	0.433301	3.65467	812.538	0.431438	3.65795	886.378	0.470645			3.66479	720.816		3.66479	757.69		3.65948	733.939		3.664	768.423		3.66005	783.198
3.67958	786.849	0.417797	3.67958	844.472	0.448394	3.66731	817.618	0.434135	3.66656	812.729	0.431539	3.66985	887.101	0.471029			3.6767	720.271		3.6767	755.129		3.67138	734.359		3.67592	767.756		3.67195	785.183
3.69151	786.828	0.417786	3.69151	842.53	0.447363	3.6792	817.891	0.43428	3.67844	815.33	0.43292	3.68174	889.747	0.472434			3.68862	719.897		3.68862	752.989		3.68328	734.503		3.68783	766.735		3.68385	786.989
3.70344	786.409	0.417564	3.70344	842.323	0.447253	3.69108	818.346	0.434522	3.69033	817.738	0.434199	3.69364	894.334	0.47487			3.70054	718.933		3.70054	752.366		3.69518	736.164		3.69975	764.457		3.69575	786.912
3.71536	787.213	0.417991	3.71536	844.461	0.448388	3.70297	816.182	0.433373	3.70221	819.502	0.435136	3.70553	899.248	0.477479			3.71246	718.372		3.71246	751.801		3.70708	736.73		3.71166	764.315		3.70766	786.737
3.72729	786.754	0.417747	3.72729	845.143	0.44875	3.71486	814.589	0.432527	3.7141	824.216	0.437639	3.71743	904.65	0.480347			3.72438	717.325		3.72438	753.729		3.71898	739.968		3.72358	764.188		3.71956	788.046
3.73922	786.565	0.417647	3.73922	847.403	0.44995	3.72675	812.959	0.431662	3.72598	826.764	0.438992	3.72932	908.25	0.482259			3.73629	716.682		3.73629	754.642		3.73088	741.237		3.73549	763.092		3.73146	789.479
3.75114	785.531	0.417098	3.75114	849.81	0.451228	3.73863	812.346	0.431336	3.73787	832.356	0.441961	3.74122	909.512	0.482929			3.74821	715.957		3.74821	758.268		3.74278	742.849		3.74741	762.147		3.74336	793.224
3.76307	784.601	0.416604	3.76307	853.066	0.452957	3.75052	812.1	0.431205	3.74975	834.121	0.442898	3.75312	906.078	0.481106			3.76013	715.812		3.76013	763.06		3.75468	742.829		3.75932	759.886		3.75527	796.562
3.775	783.379	0.415955	3.775	855.956	0.454492	3.76241	812.61	0.431476	3.76164	836.116	0.443957	3.76501	905.321	0.480703			3.77205	715.519		3.77205	767.361		3.76658	742.233		3.77124	758.07		3.76717	798.665
3.78693	782.425	0.415449	3.78693	860.638	0.456978	3.7743	811.192	0.430723	3.77352	835.206	0.443474	3.77691	898.705	0.47719			3.78397	715.715		3.78397	772.201		3.77849	741.114		3.78316	754.453		3.77907	800.631
3.79885	782.104	0.415278	3.79885	862.763	0.458106	3.78618	812.552	0.431445	3.78541	834.184	0.442931	3.7888	897.717	0.476666			3.79588	715.665		3.79588	774.154		3.79039	741.877		3.79507	752.766		3.79097	799.672
3.81078	781.89	0.415164	3.81078	861.742	0.457564	3.79807	811.998	0.431151	3.79729	833.803	0.442729	3.8007	895.893	0.475697			3.8078	715.445		3.8078	771.785		3.80229	742.656		3.80699	751.668		3.80288	800.208
3.82271	782.359	0.415414	3.82271	859.455	0.456349	3.80996	812.98	0.431673	3.80918	833.099	0.442355	3.81259	897.052	0.476313			3.81972	715.21		3.81972	767.416		3.81419	744		3.8189	752.236		3.81478	797.614
3.83464	782.764	0.415628	3.83464	857.875	0.455511	3.82185	814.67	0.43257	3.82106	834.681	0.443195	3.82449	898.371	0.477013			3.83164	714.807		3.83164	761.853		3.82609	744.866		3.83082	753.088		3.82668	795.246
3.84656	782.853	0.415676	3.84656	857.274	0.455192	3.83373	817.273	0.433952	3.83295	835.873	0.443828	3.83639	902.285	0.479091			3.84356	714.41		3.84356	757.176		3.83799	744.789		3.84273	752.789		3.83858	790.533
3.85849	782.779	0.415637	3.85849	858.144	0.455654	3.84562	817.514	0.43408	3.84483	838.737	0.445349	3.84828	905.307	0.480696			3.85547	714.019		3.85547	753.156		3.84989	744.278		3.85465	751.912		3.85049	786.382
3.87042	782.756	0.415624	3.87042	859.702	0.456481	3.85751	815.915	0.433231	3.85672	840.581	0.446328	3.86018	907.187	0.481694			3.86739	713.663		3.86739	752.014		3.86179	741.886		3.86656	751.18		3.86239	783.149
3.88235	783.119	0.415817	3.88235	860.924	0.45713	3.8694	815.463	0.432991	3.86861	844.421	0.448367	3.87207	908.987	0.48265			3.87931	713.303		3.87931	751.819		3.87369	739.308		3.87848	750.44		3.87429	780.465
3.89427	782.402	0.415436	3.89427	862.013	0.457708	3.88128	813.279	0.431831	3.88049	846.964	0.449717	3.88397	905.837	0.480977			3.89123	712.795		3.89123	753.167		3.88559	736.674		3.89039	748.323		3.8862	778.924
3.9062	782.215	0.415337	3.9062	860.366	0.456833	3.89317	812.283	0.431302	3.89238	847.067	0.449772	3.89586	905.842	0.48098			3.90315	712.692		3.90315	753.664		3.89749	735.825		3.90231	747.038		3.8981	776.845
3.91813	781.492	0.414953	3.91813	856.401	0.454728	3.90506	809.736	0.42995	3.90426	846.959	0.449714	3.90776	904.103	0.480057			3.91506	712.353		3.91506	751.954		3.90939	732.644		3.91423	745.499		3.91	776.233
3.93005	781.194	0.414795	3.93005	852.228	0.452512	3.91695	806.668	0.428321	3.91615	846.154	0.449287	3.91966	908.263	0.482266			3.92698	712.141		3.92698	749.779		3.92129	732.978		3.92614	744.208		3.9219	773.031
3.94198	780.892	0.414635	3.94198	847.939	0.450235	3.92883	802.364	0.426036	3.92803	845.103	0.448729	3.93155	910.483	0.483444			3.9389	712.02		3.9389	747.263		3.93319	732.095		3.93806	744.306		3.93381	770.934
3.95391	780.832	0.414603	3.95391	841.148	0.446629	3.94072	800.783	0.425196	3.93992	844.158	0.448227	3.94345	912.372	0.484447			3.95082	711.649		3.95082	746.119		3.9451	733.651		3.94997	745.192		3.94571	766.711
3.96584	780.593	0.414476	3.96584	836.33	0.444071	3.95261	800.667	0.425135	3.9518	845.223	0.448793	3.95534	910.264	0.483328			3.96274	711.478		3.96274	746.371		3.957	734.774		3.96189	746.413		3.95761	764.905
3.97776	779.898	0.414107	3.97776	831.968	0.441755	3.9645	801.101	0.425365	3.96369	844.38	0.448345	3.96724	905.954	0.48104			3.97465	711.197		3.97465	748.603		3.9689	737.441		3.9738	749.846		3.96951	762.361
3.98969	779.397	0.413841	3.98969	830.437	0.440942	3.97638	802.158	0.425926	3.97557	842.378	0.447282	3.97914	901.533	0.478692			3.98657	710.72		3.98657	748.904		3.9808	739.761		3.98572	751.841		3.98142	763.578
4.00162	778.345	0.413282	4.00162	828.435	0.439879	3.98827	801.876	0.425777	3.98746	841.632	0.446886	3.99103	900.653	0.478225			3.99849	710.384		3.99849	751.999		3.9927	743.213		3.99763	753.639		3.99332	763.617
4.01355	777.701	0.41294	4.01355	828.147	0.439726	4.00016	801.504	0.425579	3.99934	841.484	0.446808	4.00293	900.202	0.477985			4.01041	709.934		4.01041	753.577		4.0046	743.317		4.00955	754.849		4.00522	765.173
4.02547	776.829	0.412477	4.02547	828.878	0.440114	4.01205	802.916	0.426329	4.01123	844.335	0.448321	4.01482	901.825	0.478847			4.02233	709.686		4.02233	755.214		4.0165	745.054		4.02146	755.32		4.01712	768.28
4.0374	776.628	0.41237	4.0374	828.24	0.439775	4.02393	806.181	0.428062	4.02311	844.857	0.448598	4.02672	902.932	0.479435			4.03424	709.622		4.03424	757.822		4.0284	744.498		4.03338	753.986		4.02903	768.767
4.04933	776.092	0.412086	4.04933	829.948	0.440682	4.03582	807.826	0.428936	4.035	846.403	0.44942	4.03861	903.072	0.479509			4.04616	709.241		4.04616	758.354		4.0403	745.257		4.0453	753.164		4.04093	769.599
4.06126	775.319	0.411675	4.06126	829.712	0.440557	4.04771	810.598	0.430408	4.04688	843.595	0.447929	4.05051	901.719	0.478791			4.05808	709.26		4.05808	758.701		4.0522	746.446		4.05721	752.989		4.05283	769.596
4.07318	774.979	0.411495	4.07318	829.562	0.440477	4.0596	810.527	0.43037	4.05877	841.677	0.44691	4.06241	900.663	0.47823			4.07	708.989		4.07	758.4		4.0641	746.277		4.06913	752.47		4.06473	770.777
4.08511	774.029	0.410991	4.08511	827.025	0.43913	4.07148	810.167	0.430179	4.07065	837.91	0.44491	4.0743	897.868	0.476746			4.08192	708.446		4.08192	757.307		4.076	743.828		4.08104	750.578		4.07664	770.252
4.09704	773.852	0.410896	4.09704	827.191	0.439218	4.08337	808.902	0.429507	4.08254	836.392	0.444104	4.0862	897.656	0.476633			4.09383	707.899		4.09383	754.072		4.0879	741.377		4.09296	747.879		4.08854	772.895
4.10896	773.407	0.41066	4.10896	826.319	0.438755	4.09526	808.945	0.42953	4.09442	835.273	0.44351	4.09809	896.235	0.475879			4.10575	707.301		4.10575	751.016		4.09981	738.877		4.10487	744.795		4.10044	773.525
4.12089	773.126	0.410511	4.12089	828.095	0.439698	4.10715	807.199	0.428603	4.10631	835.53	0.443646	4.10999	896.487	0.476013			4.11767	706.557		4.11767	748.366		4.11171	737.004		4.11679	743.599		4.11234	775.282
4.13282	771.975	0.4099	4.13282	829.788	0.440597	4.11903	805.754	0.427836	4.11819	838.06	0.44499	4.12188	893.529	0.474442			4.12959	706.099		4.12959	746.462		4.12361	736.442		4.1287	742.41		4.12425	775.517
4.14475	771.023	0.409394	4.14475	830.049	0.440736	4.13092	801.951	0.425817	4.13008	837.935	0.444923	4.13378	890.309	0.472732			4.14151	705.327		4.14151	745.896		4.13551	736.548		4.14062	742.282		4.13615	778.023
4.15667	769.943	0.408821	4.15667	831.743	0.441635	4.14281	800.76	0.425184	4.14196	839.388	0.445695	4.14568	887.092	0.471024			4.15342	704.836		4.15342	745.433		4.14741	736.712		4.15253	741.053		4.14805	781.143
4.1686	769.019	0.40833	4.1686	831.455	0.441482	4.1547	798.662	0.42407	4.15385	840.117	0.446081	4.15757	885.876	0.470378			4.16534	704.067		4.16534	745.404		4.15931	736.754		4.16445	741.58		4.15995	784.192
4.18053	768.259	0.407927	4.18053	834.372	0.443031	4.16658	798.468	0.423967	4.16573	843.013	0.447619	4.16947	885.027	0.469928			4.17726	703.552		4.17726	745.212		4.17121	734.415		4.17637	742.246		4.17186	786.313
4.19246	767.416	0.407479	4.19246	833.558	0.442599	4.17847	798.64	0.424058	4.17762	844.921	0.448632	4.18136	881.551	0.468082			4.18918	703.238		4.18918	744.637		4.18311	732.837		4.18828	742.128		4.18376	787.22
4.20438	766.843	0.407175	4.20438	836.302	0.444056	4.19036	798.382	0.423921	4.1895	845.453	0.448915	4.19326	880.068	0.467295			4.2011	703.031		4.2011	745.554		4.19501	728.669		4.2002	744.112		4.19566	786.257
4.21631	765.736	0.406587	4.21631	835.7	0.443736	4.20225	801.43	0.42554	4.20139	841.112	0.44661	4.20515	875.865	0.465063			4.21301	702.687		4.21301	746.239		4.20691	727.191		4.21211	744.841		4.20757	784.252
4.22824	764.928	0.406158	4.22824	837.187	0.444526	4.21413	802.624	0.426174	4.21327	838.2	0.445064	4.21705	874.142	0.464148			4.22493	702.541		4.22493	748.099		4.21881	725.377		4.22403	746.245		4.21947	783.049
4.24017	764.459	0.405909	4.24017	838.1	0.445011	4.22602	805.625	0.427767	4.22516	834.857	0.443289	4.22895	872.984	0.463533			4.23685	702.267		4.23685	748.726		4.23071	726.669		4.23594	746.742		4.23137	782.143
4.25209	764.177	0.405759	4.25209	841.595	0.446866	4.23791	806.754	0.428367	4.23704	833.361	0.442494	4.24084	874.29	0.464227			4.24877	701.981		4.24877	748.46		4.24261	728.018		4.24786	746.356		4.24327	778.913
4.26402	764.017	0.405675	4.26402	844.012	0.44815	4.2498	808.976	0.429547	4.24893	831.099	0.441293	4.25274	874.803	0.464499			4.26069	701.553		4.26069	747.64		4.25451	730.214		4.25977	745.053		4.25518	776.118
4.27595	763.789	0.405553	4.27595	846.883	0.449674	4.26168	808.165	0.429116	4.26081	829.751	0.440578	4.26463	874.671	0.464429			4.2726	701.078		4.2726	746.314		4.26642	729.684		4.27169	743.748		4.26708	770.407
4.28787	763.599	0.405453	4.28787	845.887	0.449145	4.27357	808.262	0.429168	4.2727	827.596	0.439433	4.27653	872.934	0.463507			4.28452	700.507		4.28452	747.375		4.27832	727.931		4.2836	741.531		4.27898	766.702
4.2998	763.029	0.40515	4.2998	845.118	0.448737	4.28546	804.577	0.427211	4.28458	824.836	0.437968	4.28843	873.699	0.463913			4.29644	699.941		4.29644	747.716		4.29022	726.557		4.29552	740.545		4.29088	762.557
4.31173	762.926	0.405095	4.31173	843.786	0.44803	4.29735	803.033	0.426391	4.29647	823.397	0.437204	4.30032	877.281	0.465815			4.30836	699.509		4.30836	748.673		4.30212	724.254		4.30744	741.173		4.30279	762.809
4.32366	762.45	0.404842	4.32366	843.645	0.447955	4.30924	802.359	0.426033	4.30835	823.972	0.437509	4.31222	881.804	0.468217			4.32028	698.886		4.32028	748.491		4.31402	723.623		4.31935	741.732		4.31469	763.397
4.33558	762.355	0.404792	4.33558	844.227	0.448264	4.32112	803.639	0.426713	4.32024	824.393	0.437733	4.32411	887.982	0.471497			4.33219	698.4		4.33219	748.378		4.32592	722.466		4.33127	742.718		4.32659	766.599
4.34751	762.06	0.404635	4.34751	844.648	0.448487	4.33301	806.196	0.42807	4.33212	824.632	0.437859	4.33601	894.801	0.475117			4.34411	698.109		4.34411	747.742		4.33782	722.868		4.34318	745.801		4.33849	767.79
4.35944	761.836	0.404516	4.35944	844.921	0.448632	4.3449	809.287	0.429712	4.34401	824.26	0.437662	4.3479	900.441	0.478112			4.35603	697.819		4.35603	747.81		4.34972	721.11		4.3551	747.759		4.3504	771.572
4.37137	761.182	0.404169	4.37137	844.356	0.448332	4.35679	811.915	0.431107	4.35589	825.197	0.438159	4.3598	904.535	0.480286			4.36795	697.487		4.36795	747.953		4.36162	722.767		4.36701	748.484		4.3623	771.503
4.38329	760.696	0.403911	4.38329	844.746	0.448539	4.36867	812.541	0.43144	4.36778	824.035	0.437543	4.3717	904.922	0.480491			4.37987	696.913		4.37987	749.636		4.37352	722.643		4.37893	747.686		4.3742	771.221
4.39522	760.159	0.403626	4.39522	843.715	0.447992	4.38056	811.353	0.430809	4.37967	822.476	0.436715	4.38359	901.32	0.478579			4.39178	696.458		4.39178	750.794		4.38542	725.014		4.39084	747.844		4.3861	770.054
4.40715	759.891	0.403484	4.40715	842.09	0.447129	4.39245	811.422	0.430845	4.39155	820.598	0.435718	4.39549	892.576	0.473936			4.4037	695.668		4.4037	750.879		4.39732	725.295		4.40276	746.325		4.39801	768.973
4.41908	759.886	0.403481	4.41908	841.252	0.446684	4.40434	810.294	0.430246	4.40344	817.8	0.434232	4.40738	886.097	0.470496			4.41562	695.159		4.41562	748.874		4.40922	725.867		4.41467	746.286		4.40991	768.287
4.431	759.902	0.403489	4.431	841.291	0.446705	4.41622	808.804	0.429455	4.41532	816.265	0.433417	4.41928	877.502	0.465932			4.42754	694.437		4.42754	745.677		4.42113	727.357		4.42659	745.406		4.42181	767.514
4.44293	760.023	0.403554	4.44293	841.399	0.446762	4.42811	809.527	0.429839	4.42721	816.812	0.433707	4.43117	875.025	0.464617			4.43946	693.967		4.43946	741.547		4.43303	728.506		4.43851	745.35		4.43371	767.13
4.45486	760.389	0.403748	4.45486	844.068	0.448179	4.44	810.084	0.430135	4.43909	817.53	0.434089	4.44307	872.497	0.463275			4.45138	693.221		4.45138	739.214		4.44493	728.561		4.45042	743.879		4.44562	767.366
4.46678	760.498	0.403806	4.46678	844.066	0.448179	4.45189	811.296	0.430779	4.45098	816.585	0.433587	4.45497	872.869	0.463472			4.46329	692.796		4.46329	739.264		4.45683	726.727		4.46234	743.523		4.45752	767.652
4.47871	760.833	0.403984	4.47871	843.512	0.447884	4.46377	812.108	0.43121	4.46286	818.763	0.434743	4.46686	872.398	0.463222			4.47521	692.217		4.47521	741.487		4.46873	725.747		4.47425	743.103		4.46942	767.435
4.49064	760.722	0.403925	4.49064	841.562	0.446849	4.47566	812.113	0.431212	4.47475	819.563	0.435168	4.47876	872.23	0.463133			4.48713	691.618		4.48713	743.164		4.48063	722.087		4.48617	741.421		4.48132	767.147
4.50257	761.102	0.404127	4.50257	838.571	0.445261	4.48755	810.934	0.430586	4.48663	822.597	0.436779	4.49065	870.801	0.462374			4.49905	691.266		4.49905	743.768		4.49253	720.751		4.49808	738.93		4.49323	765.44
4.51449	760.734	0.403931	4.51449	832.965	0.442284	4.49944	810.071	0.430128	4.49852	826.47	0.438835	4.50255	869.752	0.461817			4.51097	690.707		4.51097	742.711		4.50443	718.337		4.51	736.833		4.50513	764.012
4.52642	760.404	0.403756	4.52642	828.003	0.439649	4.51132	810.635	0.430428	4.5104	829.581	0.440487	4.51444	868.336	0.461065			4.52288	690.033		4.52288	739.387		4.51633	717.413		4.52191	736.215		4.51703	761.036
4.53835	759.789	0.403429	4.53835	823.151	0.437073	4.52321	809.314	0.429726	4.52229	830.573	0.441014	4.52634	868.887	0.461358			4.5348	689.566		4.5348	738.201		4.52823	717.047		4.53383	735.789		4.52894	756.983
4.55028	759.485	0.403268	4.55028	818.475	0.43459	4.5351	808.837	0.429473	4.53417	828.335	0.439826	4.53824	867.992	0.460882			4.54672	689.187		4.54672	735.447		4.54013	715.86		4.54574	737.28		4.54084	752.511
4.5622	759.224	0.40313	4.5622	816.291	0.43343	4.54699	806.778	0.42838	4.54606	826.491	0.438846	4.55013	867.738	0.460748			4.55864	688.766		4.55864	732.758		4.55203	714.833		4.55766	737.216		4.55274	749.563
4.57413	758.825	0.402918	4.57413	814.777	0.432627	4.55887	805.47	0.427685	4.55794	820.966	0.435913	4.56203	867.478	0.460609			4.57056	688.069		4.57056	730.005		4.56393	713.544		4.56958	736.362		4.56464	747.525
4.58606	758.46	0.402724	4.58606	814.986	0.432738	4.57076	803.685	0.426737	4.56983	817.073	0.433846	4.57392	871.037	0.462499			4.58247	687.868		4.58247	729.464		4.57583	712.666		4.58149	736.78		4.57655	746.33
4.59799	757.824	0.402386	4.59799	814.212	0.432327	4.58265	804.39	0.427111	4.58171	810.889	0.430562	4.58582	871.455	0.462721			4.59439	687.604		4.59439	729.006		4.58774	710.57		4.59341	734.877		4.58845	745.588
4.60991	757.63	0.402283	4.60991	816.301	0.433436	4.59454	804.576	0.42721	4.5936	808.108	0.429086	4.59772	871.511	0.462751			4.60631	687.548		4.60631	729.751		4.59964	708.57		4.60532	732.916		4.60035	745.11
4.62184	757.086	0.401994	4.62184	816.327	0.43345	4.60642	806.608	0.428289	4.60548	805.203	0.427543	4.60961	872.504	0.463279			4.61823	687.009		4.61823	729.394		4.61154	708.537		4.61724	731.488		4.61225	743.417
4.63377	756.566	0.401718	4.63377	815.95	0.43325	4.61831	806.136	0.428039	4.61737	806.636	0.428304	4.62151	874.006	0.464076			4.63015	686.536		4.63015	728.552		4.62344	707.412		4.62915	730.332		4.62416	742.368
4.64569	755.953	0.401392	4.64569	815.438	0.432978	4.6302	805.135	0.427507	4.62925	806.693	0.428334	4.6334	875.455	0.464845			4.64206	685.902		4.64206	727.412		4.63534	708.31		4.64107	726.822		4.63606	741.68
4.65762	755.081	0.40093	4.65762	818.16	0.434423	4.64209	801.68	0.425672	4.64114	809.111	0.429618	4.6453	875.229	0.464725			4.65398	685.553		4.65398	726.106		4.64724	709.236		4.65298	726.578		4.64796	741.814
4.66955	754.333	0.400532	4.66955	819.83	0.43531	4.65397	798.261	0.423857	4.65302	809.16	0.429644	4.65719	873.068	0.463578			4.6659	685.38		4.6659	726.791		4.65914	710.73		4.6649	726.577		4.65986	740.898
4.68148	753.852	0.400277	4.68148	822.945	0.436964	4.66586	795.262	0.422265	4.66491	810.367	0.430285	4.66909	873.682	0.463904			4.67782	685.398		4.67782	726.404		4.67104	710.926		4.67681	727.6		4.67177	741.723
4.6934	753.678	0.400185	4.6934	824.356	0.437713	4.67775	792.947	0.421035	4.67679	810.887	0.430561	4.68099	871.153	0.462561			4.68974	685.53		4.68974	728.336		4.68294	711.26		4.68873	728.647		4.68367	740.371
4.70533	753.351	0.400011	4.70533	825.762	0.43846	4.68964	793.022	0.421075	4.68868	813.726	0.432069	4.69288	871.429	0.462707			4.70165	685.409		4.70165	729.469		4.69484	709.014		4.70065	729.96		4.69557	739.372
4.71726	752.902	0.399773	4.71726	824.283	0.437674	4.70152	793.708	0.421439	4.70056	814.024	0.432227	4.70478	869.58	0.461726			4.71357	685.273		4.71357	731.056		4.70674	708.082		4.71256	730.005		4.70747	739.561
4.72919	752.823	0.399731	4.72919	822.846	0.436911	4.71341	795.967	0.422639	4.71245	816.33	0.433451	4.71667	870.23	0.462071			4.72549	684.929		4.72549	732.796		4.71864	708.803		4.72448	730.342		4.71938	740.816
4.74111	752.513	0.399566	4.74111	820.761	0.435804	4.7253	797.569	0.42349	4.72433	815.539	0.433032	4.72857	870.788	0.462367			4.73741	684.717		4.73741	734.916		4.73054	709.776		4.73639	729.873		4.73128	742.683
4.75304	752.411	0.399512	4.75304	818.743	0.434732	4.73719	796.708	0.423033	4.73622	814.834	0.432657	4.74046	872.553	0.463304			4.74933	684.326		4.74933	735.821		4.74245	711.611		4.74831	728.118		4.74318	745.508
4.76497	752.33	0.399469	4.76497	818.095	0.434388	4.74907	795.805	0.422553	4.7481	813.326	0.431856	4.75236	870.563	0.462247			4.76124	683.732		4.76124	735.483		4.75435	712.656		4.76022	727.577		4.75508	744.811
4.77689	752.468	0.399542	4.77689	818.81	0.434768	4.76096	793.393	0.421272	4.75999	812.633	0.431488	4.76426	872.442	0.463246			4.77316	683.207		4.77316	734.177		4.76625	712.277		4.77214	727.386		4.76699	744.572
4.78882	752.655	0.399642	4.78882	821.385	0.436136	4.77285	791.925	0.420493	4.77187	813.939	0.432182	4.77615	870.109	0.462006			4.78508	682.703		4.78508	731.749		4.77815	710.514		4.78405	726.815		4.77889	743.688
4.80075	753.038	0.399845	4.80075	822.37	0.436658	4.78474	790.073	0.419509	4.78376	814.478	0.432468	4.78805	868.869	0.461348			4.797	682.479		4.797	728.574		4.79005	708.238		4.79597	727.15		4.79079	742.917
4.81268	753.632	0.40016	4.81268	824.266	0.437665	4.79662	790.268	0.419613	4.79564	816.562	0.433575	4.79994	867.402	0.460569			4.80892	682.383		4.80892	725.5		4.80195	706.586		4.80788	727.37		4.80269	743.034
4.8246	753.579	0.400132	4.8246	823.861	0.43745	4.80851	790.583	0.41978	4.80753	816.606	0.433598	4.81184	867.453	0.460597			4.82083	682.516		4.82083	723.817		4.81385	705.175		4.8198	726.47		4.8146	743.114
4.83653	753.78	0.400239	4.83653	822.755	0.436863	4.8204	790.72	0.419853	4.81941	819.667	0.435223	4.82373	869.898	0.461895			4.83275	682.663		4.83275	723.298		4.82575	703.948		4.83172	725.774		4.8265	743.935
4.84846	753.224	0.399944	4.84846	818.752	0.434737	4.83229	792.274	0.420678	4.8313	819.557	0.435165	4.83563	871.513	0.462752			4.84467	682.669		4.84467	722.993		4.83765	702.316		4.84363	725.496		4.8384	743.953
4.86039	753.273	0.39997	4.86039	819.367	0.435064	4.84417	793.731	0.421452	4.84318	820.679	0.43576	4.84753	874.759	0.464476			4.85659	682.71		4.85659	723.245		4.84955	702.285		4.85555	725.825		4.85031	743.705
4.87231	752.399	0.399505	4.87231	819.162	0.434955	4.85606	793.552	0.421357	4.85507	819.611	0.435193	4.85942	873.377	0.463742			4.86851	682.657		4.86851	724.298		4.86145	701.373		4.86746	726.186		4.86221	742.408
4.88424	752.75	0.399692	4.88424	820.301	0.43556	4.86795	793.058	0.421094	4.86695	820.188	0.4355	4.87132	873.594	0.463857			4.88042	682.75		4.88042	724.232		4.87335	700.55		4.87938	725.959		4.87411	741.708
4.89617	752.582	0.399602	4.89617	821.816	0.436364	4.87984	789.644	0.419281	4.87884	821.134	0.436002	4.88321	871.173	0.462572			4.89234	682.808		4.89234	724.6		4.88525	698.64		4.89129	725.755		4.88601	740.875
4.9081	752.966	0.399806	4.9081	821.139	0.436005	4.89172	788.598	0.418726	4.89073	820.841	0.435846	4.89511	869.598	0.461736			4.90426	682.714		4.90426	723.593		4.89715	696.301		4.90321	723.999		4.89792	740.98
4.92002	753.375	0.400024	4.92002	818.688	0.434703	4.90361	785.275	0.416962	4.90261	821.505	0.436199	4.90701	866.287	0.459977			4.91618	682.592		4.91618	722.949		4.90906	694.096		4.91512	721.701		4.90982	739.718
4.93195	753.572	0.400128	4.93195	813.875	0.432148	4.9155	785.495	0.417079	4.9145	820.693	0.435768	4.9189	863.997	0.458761			4.9281	682.262		4.9281	720.774		4.92096	692.415		4.92704	719.188		4.92172	739.232
4.94388	753.857	0.40028	4.94388	812.208	0.431263	4.92739	784.335	0.416463	4.92638	819.606	0.435191	4.9308	863.233	0.458356			4.94001	681.924		4.94001	719.505		4.93286	692.275		4.93895	717.796		4.93362	737.706
4.9558	754.135	0.400428	4.9558	809.866	0.430019	4.93927	785.672	0.417173	4.93827	817.964	0.434319	4.94269	861.54	0.457456			4.95193	681.565		4.95193	718.326		4.94476	693.421		4.95087	718.327		4.94553	735.875
4.96773	754.871	0.400818	4.96773	809.167	0.429648	4.95116	786.239	0.417474	4.95015	817.849	0.434258	4.95459	860.879	0.457106			4.96385	681.296		4.96385	716.634		4.95666	695.258		4.96279	720.35		4.95743	735.401
4.97966	755.103	0.400941	4.97966	807.564	0.428797	4.96305	788.781	0.418824	4.96204	815.361	0.432937	4.96648	857.205	0.455155			4.97577	681.011		4.97577	714.026		4.96856	697.035		4.9747	723.123		4.96933	736.5
4.99159	755.741	0.40128	4.99159	806.145	0.428043	4.97494	790.487	0.419729	4.97392	814.15	0.432294	4.97838	856.353	0.454702			4.98769	680.802		4.98769	712.453		4.98046	698.994		4.98662	725.184		4.98123	737.042
5.00351	755.752	0.401286	5.00351	805.212	0.427548	4.98683	791.498	0.420266	4.98581	811.789	0.43104	4.99028	850.788	0.451748			4.9996	680.62		4.9996	710.987		4.99236	700.606		4.99853	726.111		4.99314	739.455
5.01544	755.705	0.401261	5.01544	803.588	0.426685	4.99871	790.626	0.419803	4.99769	811.045	0.430645	5.00217	849.002	0.450799			5.01152	680.562		5.01152	709.397		5.00426	701.215		5.01045	726.276		5.00504	740.156
5.02737	755.617	0.401214	5.02737	802.119	0.425906	5.0106	788.864	0.418868	5.00958	811.023	0.430634	5.01407	846.609	0.449529			5.02344	680.489		5.02344	709.64		5.01616	700.029		5.02236	725.281		5.01694	739.479
5.0393	755.765	0.401293	5.0393	801.088	0.425358	5.02249	788.697	0.418779	5.02146	811.164	0.430708	5.02596	847.801	0.450161			5.03536	680.451		5.03536	709.156		5.02806	700.213		5.03428	724.64		5.02884	735.792
5.05122	755.989	0.401412	5.05122	801.428	0.425539	5.03438	789.995	0.419468	5.03335	810.904	0.43057	5.03786	847.381	0.449939			5.04728	680.609		5.04728	709.757		5.03996	700.657		5.04619	724.171		5.04075	733.439
5.06315	755.877	0.401352	5.06315	799.791	0.424669	5.04626	791.429	0.420229	5.04523	810.363	0.430283	5.04975	849.416	0.451019			5.05919	680.663		5.05919	710.383		5.05186	701.176		5.05811	724.483		5.05265	729.853
5.07508	755.891	0.40136	5.07508	800.422	0.425005	5.05815	794.169	0.421684	5.05712	810.59	0.430403	5.06165	850.08	0.451372			5.07111	680.73		5.07111	710.695		5.06377	700.386		5.07002	725.576		5.06455	728.029
5.08701	755.382	0.40109	5.08701	799.221	0.424367	5.07004	795.396	0.422336	5.069	811.157	0.430705	5.07355	850.17	0.45142			5.08303	680.784		5.08303	710.072		5.07567	700.791		5.08194	724.846		5.07645	725.997
5.09893	755.109	0.400944	5.09893	799.657	0.424598	5.08193	795.837	0.42257	5.08089	811.05	0.430648	5.08544	850.433	0.451559			5.09495	680.85		5.09495	710.107		5.08757	700.06		5.09386	726.14		5.08836	725.284
5.11086	754.59	0.400669	5.11086	801.538	0.425597	5.09381	794.746	0.421991	5.09277	810.682	0.430453	5.09734	848.981	0.450788			5.10687	680.915		5.10687	710.491		5.09947	699.574		5.10577	725.656		5.10026	722.65
5.12279	753.996	0.400353	5.12279	802.72	0.426225	5.1057	795.912	0.42261	5.10466	808.401	0.429241	5.10923	847.468	0.449985			5.11878	680.976		5.11878	710.498		5.11137	698.49		5.11769	724.86		5.11216	721.23
5.13471	753.285	0.399976	5.13471	803.519	0.426649	5.11759	796.557	0.422952	5.11654	805.345	0.427619	5.12113	845.364	0.448868			5.1307	681.084		5.1307	711.647		5.12327	696.791		5.1296	723.679		5.12406	720.51
5.14664	752.735	0.399684	5.14664	804.243	0.427033	5.12948	797.658	0.423537	5.12843	803.094	0.426423	5.13303	845.227	0.448795			5.14262	681.051		5.14262	712.24		5.13517	694.52		5.14152	723.268		5.13597	719.787
5.15857	752.442	0.399528	5.15857	805.779	0.427849	5.14136	799.043	0.424272	5.14031	803.32	0.426543	5.14492	845.365	0.448868			5.15454	681.002		5.15454	714.107		5.14707	692.866		5.15343	721.991		5.14787	720.553
5.1705	752.426	0.39952	5.1705	804.793	0.427325	5.15325	799.528	0.42453	5.1522	801.715	0.425691	5.15682	848.344	0.45045			5.16646	681.223		5.16646	714.539		5.15897	692.712		5.16535	720.257		5.15977	720.836
5.18242	752.204	0.399402	5.18242	805.616	0.427763	5.16514	801.319	0.425481	5.16408	800.391	0.424988	5.16871	849.392	0.451006			5.17837	681.426		5.17837	715.531		5.17087	693.535		5.17726	719.341		5.17167	722.413
5.19435	751.612	0.399088	5.19435	803.495	0.426636	5.17703	798.678	0.424078	5.17597	798.79	0.424138	5.18061	849.868	0.451259			5.19029	681.651		5.19029	714.857		5.18277	694.744		5.18918	718.797		5.18358	721.636
5.20628	751.068	0.398799	5.20628	802.85	0.426294	5.18891	797.502	0.423454	5.18785	797.325	0.42336	5.1925	849.266	0.45094			5.20221	681.989		5.20221	714.351		5.19467	695.363		5.20109	719.616		5.19548	720.948
5.21821	750.853	0.398685	5.21821	801.191	0.425413	5.2008	794.107	0.421651	5.19974	797.001	0.423188	5.2044	848.507	0.450537			5.21413	682.24		5.21413	712.442		5.20657	694.26		5.21301	718.848		5.20738	719.865
5.23013	750.523	0.398509	5.23013	801.605	0.425633	5.21269	790.447	0.419708	5.21162	797.337	0.423367	5.2163	846.225	0.449325			5.22605	682.329		5.22605	712.6		5.21847	693.645		5.22492	718.926		5.21929	719.094
5.24206	750.523	0.398509	5.24206	802.469	0.426091	5.22458	786.626	0.417679	5.22351	799.64	0.424589	5.22819	845.484	0.448931			5.23796	682.134		5.23796	712.527		5.23038	693.72		5.23684	717.398		5.23119	719.309
5.25399	750.12	0.398295	5.25399	802.487	0.426101	5.23646	782.83	0.415664	5.23539	799.579	0.424557	5.24009	843.318	0.447781			5.24988	682.026		5.24988	713.099		5.24228	694.135		5.24876	716.405		5.24309	719.23
5.26592	750.099	0.398284	5.26592	803.906	0.426855	5.24835	780.372	0.414358	5.24728	799.623	0.42458	5.25198	843.766	0.448019			5.2618	681.852		5.2618	712.629		5.25418	694.576		5.26067	715.263		5.25499	720.917
5.27784	749.831	0.398142	5.27784	804.219	0.427021	5.26024	779.573	0.413935	5.25916	801.426	0.425538	5.26388	845.744	0.449069			5.27372	681.802		5.27372	713.495		5.26608	694.384		5.27259	714.244		5.2669	721.685
5.28977	749.88	0.398168	5.28977	804.47	0.427154	5.27213	779.762	0.414035	5.27105	801.103	0.425366	5.27577	849.959	0.451307			5.28564	681.904		5.28564	714.619		5.27798	694.397		5.2845	712.986		5.2788	723.927
5.3017	749.662	0.398052	5.3017	804.869	0.427366	5.28401	779.568	0.413931	5.28293	802.628	0.426176	5.28767	852.079	0.452433			5.29755	682.057		5.29755	715.231		5.28988	693.227		5.29642	712.257		5.2907	726.442
5.31362	749.837	0.398145	5.31362	804.362	0.427096	5.2959	781.63	0.415026	5.29482	802.058	0.425873	5.29957	853.508	0.453192			5.30947	682.01		5.30947	715.18		5.30178	692.608		5.30833	711.449		5.3026	729.481
5.32555	749.609	0.398024	5.32555	805.862	0.427893	5.30779	781.286	0.414844	5.3067	802.707	0.426218	5.31146	853.312	0.453088			5.32139	681.827		5.32139	715.458		5.31368	692.433		5.32025	710.839		5.31451	732.643
5.33748	749.341	0.397882	5.33748	807.768	0.428905	5.31968	782.688	0.415588	5.31859	801.094	0.425361	5.32336	851.361	0.452052			5.33331	681.77		5.33331	715.601		5.32558	692.323		5.33216	710.549		5.32641	733.832
5.34941	749.462	0.397946	5.34941	809.63	0.429894	5.33156	781.74	0.415085	5.33047	801.241	0.425439	5.33525	847.44	0.44997			5.34523	681.431		5.34523	715.985		5.33748	691.789		5.34408	711.961		5.33831	734.251
5.36133	749.269	0.397843	5.36133	809.952	0.430065	5.34345	781.933	0.415187	5.34236	799.849	0.424701	5.34715	843.476	0.447865			5.35714	681.234		5.35714	716.286		5.34938	691.354		5.35599	713.244		5.35021	733.077
5.37326	749.297	0.397858	5.37326	808.363	0.429221	5.35534	780.882	0.414629	5.35424	799.245	0.42438	5.35904	841.614	0.446877			5.36906	681.109		5.36906	716.655		5.36128	690.847		5.36791	715.866		5.36212	732.366
5.38519	748.954	0.397677	5.38519	806.756	0.428368	5.36723	780.904	0.414641	5.36613	797.823	0.423625	5.37094	840.097	0.446071			5.38098	681.188		5.38098	716.731		5.37318	691.651		5.37983	720.094		5.37402	730.652
5.39712	748.917	0.397657	5.39712	803.891	0.426846	5.37911	782.549	0.415514	5.37801	795.565	0.422426	5.38284	840.449	0.446258			5.3929	681.202		5.3929	715.615		5.38509	692.48		5.39174	723.193		5.38592	730.128
5.40904	748.658	0.397519	5.40904	802.033	0.42586	5.391	785.589	0.417129	5.3899	794.087	0.421641	5.39473	842.061	0.447114			5.40482	681.472		5.40482	713.741		5.39699	693.734		5.40366	726.105		5.39782	730.379
5.42097	748.574	0.397474	5.42097	802.648	0.426186	5.40289	786.314	0.417513	5.40179	791.374	0.4202	5.40663	841.783	0.446966			5.41673	681.537		5.41673	712.467		5.40889	695.226		5.41557	726.945		5.40973	730.469
5.4329	748.803	0.397596	5.4329	804.983	0.427426	5.41478	790.236	0.419596	5.41367	791.021	0.420013	5.41852	842.443	0.447317			5.42865	681.721		5.42865	712.368		5.42079	696.589		5.42749	726.596		5.42163	730.359
5.44483	749.022	0.397712	5.44483	806.242	0.428095	5.42666	790.27	0.419614	5.42556	789.95	0.419444	5.43042	839.945	0.44599			5.44057	681.912		5.44057	711.851		5.43269	697.821		5.4394	726.179		5.43353	730.01
5.45675	749.445	0.397937	5.45675	807.591	0.428811	5.43855	788.265	0.41855	5.43744	792.963	0.421044	5.44232	838.164	0.445045			5.45249	682.213		5.45249	711.594		5.44459	697.659		5.45132	726.459		5.44543	730.217
5.46868	749.504	0.397968	5.46868	805.134	0.427507	5.45044	785.688	0.417181	5.44933	794.691	0.421961	5.45421	836.613	0.444221			5.46441	682.444		5.46441	711.775		5.45649	698.872		5.46323	726.957		5.45734	730.122
5.48061	749.735	0.398091	5.48061	802.797	0.426265	5.46233	784.504	0.416553	5.46121	799.937	0.424747	5.46611	839.028	0.445503			5.47632	682.669		5.47632	710.608		5.46839	698.209		5.47515	727.21		5.46924	729.966
5.49253	749.257	0.397837	5.49253	801.711	0.425689	5.47421	780.277	0.414308	5.4731	804.2	0.42701	5.478	841.132	0.44662			5.48824	682.684		5.48824	710.465		5.48029	698.183		5.48706	726.881		5.48114	731.148
5.50446	749.24	0.397828	5.50446	801.935	0.425808	5.4861	779.992	0.414157	5.48498	806.041	0.427988	5.4899	844.678	0.448504			5.50016	682.672		5.50016	710.458		5.49219	696.42		5.49898	726.49		5.49304	731.2
5.51639	749.066	0.397736	5.51639	803.438	0.426606	5.49799	778.807	0.413528	5.49687	807.86	0.428954	5.50179	846.14	0.44928			5.51208	682.415		5.51208	710.009		5.50409	696.655		5.5109	725.315		5.50495	733.224
5.52832	749.079	0.397742	5.52832	806.316	0.428134	5.50988	777.022	0.41258	5.50875	806.353	0.428154	5.51369	844.401	0.448356			5.524	682.176		5.524	709.735		5.51599	695.328		5.52281	724.443		5.51685	734.656
5.54024	749.229	0.397822	5.54024	808.56	0.429326	5.52176	774.386	0.41118	5.52064	807.231	0.42862	5.52559	841.297	0.446708			5.53591	682.16		5.53591	710.949		5.52789	694.714		5.53473	724.275		5.52875	735.551
5.55217	749.434	0.397931	5.55217	810.403	0.430304	5.53365	771.026	0.409396	5.53252	805.177	0.427529	5.53748	837.137	0.444499			5.54783	682.032		5.54783	711.424		5.53979	694.091		5.54664	723.772		5.54066	737.23
5.5641	749.752	0.3981	5.5641	809.677	0.429919	5.54554	768.012	0.407796	5.54441	803.663	0.426726	5.54938	832.301	0.441932			5.55975	681.953		5.55975	711.802		5.5517	694.042		5.55856	722.745		5.55256	737.542
5.57603	749.562	0.397999	5.57603	809.847	0.430009	5.55743	765.683	0.406559	5.55629	800.801	0.425206	5.56127	829.397	0.440389			5.57167	681.752		5.57167	712.824		5.5636	694.476		5.57047	722.62		5.56446	738.456
5.58795	749.802	0.398127	5.58795	809.799	0.429984	5.56931	765.857	0.406651	5.56818	799.141	0.424324	5.57317	826.578	0.438893			5.58359	681.552		5.58359	711.55		5.5755	694.562		5.58239	722.802		5.57636	739.383
5.59988	749.495	0.397964	5.59988	808.857	0.429483	5.5812	765.914	0.406681	5.58006	798.658	0.424068	5.58506	823.859	0.437449			5.5955	681.123		5.5955	710.143		5.5874	694.882		5.5943	724.214		5.58827	741.343
5.61181	749.71	0.398078	5.61181	808.116	0.42909	5.59309	768.694	0.408158	5.59195	797.446	0.423424	5.59696	820.748	0.435797			5.60742	681.082		5.60742	709.51		5.5993	694.945		5.60622	724.478		5.60017	741.132
5.62374	749.633	0.398037	5.62374	807.873	0.428961	5.60498	772.901	0.410392	5.60383	798.73	0.424106	5.60886	820.716	0.43578			5.61934	681.119		5.61934	709.895		5.6112	695.064		5.61813	723.71		5.61207	742.417
5.63566	750.002	0.398233	5.63566	805.968	0.42795	5.61686	777.339	0.412748	5.61572	801.112	0.425371	5.62075	822.045	0.436486			5.63126	681.384		5.63126	709.996		5.6231	696.306		5.63005	722.121		5.62397	741.16
5.64759	750.191	0.398333	5.64759	806.715	0.428346	5.62875	781.252	0.414826	5.6276	805.29	0.427589	5.63265	825.542	0.438343			5.64318	681.572		5.64318	710.485		5.635	698.306		5.64197	722.042		5.63588	741.378
5.65952	750.632	0.398567	5.65952	806.872	0.428429	5.64064	784.223	0.416403	5.63949	810.25	0.430223	5.64454	830.332	0.440886			5.65509	681.722		5.65509	710.847		5.6469	700.55		5.65388	722.237		5.64778	741.926
5.67144	750.868	0.398693	5.67144	810.337	0.430269	5.65253	787.082	0.417921	5.65137	812.398	0.431364	5.65644	836.371	0.444092			5.66701	681.808		5.66701	711.297		5.6588	701.948		5.6658	724.094		5.65968	742.249
5.68337	750.893	0.398706	5.68337	811.414	0.430841	5.66442	789.698	0.419311	5.66326	814.129	0.432283	5.66833	842.949	0.447585			5.67893	681.538		5.67893	712.329		5.6707	702.271		5.67771	724.872		5.67158	744.436
5.6953	751.246	0.398893	5.6953	812.62	0.431481	5.6763	791.568	0.420303	5.67514	815.577	0.433052	5.68023	847.7	0.450108			5.69085	681.592		5.69085	712.608		5.6826	702.562		5.68963	727.331		5.68349	746.409
5.70723	751.133	0.398833	5.70723	811.558	0.430917	5.68819	794.399	0.421807	5.68703	818.139	0.434412	5.69213	852.747	0.452788			5.70277	681.344		5.70277	713.446		5.6945	702.821		5.70154	729.242		5.69539	749.603
5.71915	751.284	0.398913	5.71915	811.951	0.431126	5.70008	796.383	0.42286	5.69891	819.909	0.435352	5.70402	853.61	0.453246			5.71468	681.264		5.71468	713.561		5.70641	702.529		5.71346	730.847		5.70729	750.433
5.73108	751.201	0.398869	5.73108	811.615	0.430948	5.71197	797.172	0.423279	5.7108	821.241	0.436059	5.71592	855.859	0.45444			5.7266	681.087		5.7266	714.593		5.71831	701.636		5.72537	731.679		5.71919	750.708
5.74301	751.635	0.3991	5.74301	812.503	0.431419	5.72385	795.766	0.422532	5.72268	820.872	0.435863	5.72781	857.263	0.455186			5.73852	680.865		5.73852	715.073		5.73021	701.81		5.73729	732.188		5.7311	748.872
5.75494	751.67	0.399119	5.75494	813.983	0.432205	5.73574	795.874	0.42259	5.73457	820.015	0.435408	5.73971	858.171	0.455668			5.75044	680.779		5.75044	715.895		5.74211	702.275		5.7492	731.018		5.743	746.88
5.76686	752.144	0.39937	5.76686	814.353	0.432402	5.74763	793.155	0.421146	5.74645	819.079	0.434911	5.75161	859.06	0.45614			5.76236	680.734		5.76236	716.466		5.75401	702.119		5.76112	731.605		5.7549	744.371
5.77879	752.358	0.399484	5.77879	813.756	0.432085	5.75952	791.848	0.420452	5.75834	818.176	0.434432	5.7635	858.752	0.455976			5.77427	680.685		5.77427	717.086		5.76591	701.667		5.77304	730.086		5.7668	743.793
5.79072	752.632	0.399629	5.79072	813.795	0.432105	5.7714	790.609	0.419794	5.77022	817.792	0.434228	5.7754	855.917	0.454471			5.78619	680.701		5.78619	716.824		5.77781	701.333		5.78495	727.795		5.77871	742.005
5.80265	753.085	0.39987	5.80265	811.322	0.430792	5.78329	788.694	0.418777	5.78211	816.043	0.433299	5.78729	852.798	0.452815			5.79811	680.786		5.79811	717.877		5.78971	699.729		5.79687	725.797		5.79061	740.932
5.81457	753.286	0.399977	5.81457	809.83	0.43	5.79518	786.958	0.417855	5.79399	814.021	0.432225	5.79919	850.898	0.451806			5.81003	680.756		5.81003	718.85		5.80161	698.232		5.80878	723.933		5.80251	739.956
5.8265	753.491	0.400085	5.8265	806.621	0.428296	5.80707	786.097	0.417398	5.80588	812.829	0.431592	5.81108	850.896	0.451805			5.82195	680.83		5.82195	721.128		5.81351	696.901		5.8207	723.183		5.81441	738.888
5.83843	753.431	0.400053	5.83843	804.116	0.426966	5.81895	784.341	0.416466	5.81776	813.069	0.43172	5.82298	851.419	0.452083			5.83386	680.888		5.83386	721.689		5.82541	695.286		5.83261	722.892		5.82632	735.734
5.85035	753.401	0.400038	5.85035	801.723	0.425695	5.83084	782.186	0.415322	5.82965	813.333	0.43186	5.83488	853.036	0.452941			5.84578	680.905		5.84578	721.258		5.83731	694.742		5.84453	723.497		5.83822	732.313
5.86228	753.68	0.400186	5.86228	799.873	0.424713	5.84273	782.889	0.415695	5.84153	813.167	0.431772	5.84677	854.884	0.453923			5.8577	680.847		5.8577	720.096		5.84921	694.656		5.85644	724.065		5.85012	729.071
5.87421	753.883	0.400294	5.87421	798.7	0.42409	5.85462	781.463	0.414938	5.85342	810.625	0.430422	5.85867	856.611	0.45484			5.86962	680.834		5.86962	719.021		5.86111	695.725		5.86836	724.759		5.86203	726.744
5.88614	753.918	0.400312	5.88614	797.349	0.423373	5.8665	781.861	0.415149	5.8653	809.193	0.429662	5.87056	858.366	0.455772			5.88154	681.059		5.88154	717.304		5.87302	696.026		5.88027	724.945		5.87393	725.775
5.89806	754.064	0.40039	5.89806	797.738	0.423579	5.87839	781.332	0.414868	5.87719	807.39	0.428705	5.88246	859.336	0.456287			5.89345	681.255		5.89345	715.79		5.88492	696.596		5.89219	725.212		5.88583	727.231
5.90999	754.408	0.400572	5.90999	797.818	0.423622	5.89028	782.23	0.415345	5.88907	806.745	0.428362	5.89435	860.939	0.457138			5.90537	681.537		5.90537	714.799		5.89682	695.593		5.90411	724.138		5.89773	728.084
5.92192	754.356	0.400545	5.92192	799.115	0.424311	5.90217	781.738	0.415084	5.90096	808.433	0.429258	5.90625	862.178	0.457795			5.91729	681.795		5.91729	714.226		5.90872	695.432		5.91602	722.964		5.90964	729.208
5.93385	754.779	0.400769	5.93385	800.33	0.424956	5.91405	784.801	0.41671	5.91285	810.878	0.430556	5.91815	862.175	0.457794			5.92921	682.18		5.92921	713.082		5.92062	695.648		5.92794	721.618		5.92154	730.027
5.94577	754.987	0.40088	5.94577	801.835	0.425755	5.92594	786.976	0.417865	5.92473	811.004	0.430623	5.93004	863.003	0.458233			5.94113	682.648		5.94113	713.112		5.93252	695.449		5.93985	720.878		5.93344	730.281
5.9577	755.421	0.40111	5.9577	803.215	0.426488	5.93783	789.247	0.419071	5.93662	811.689	0.430987	5.94194	865.123	0.459359			5.95304	683.254		5.95304	711.807		5.94442	695.596		5.95177	719.243		5.94534	730.305
5.96963	755.644	0.401229	5.96963	804.682	0.427267	5.94972	791.654	0.420349	5.9485	812.044	0.431175	5.95383	869.553	0.461712			5.96496	683.936		5.96496	712.537		5.95632	695.791		5.96368	720		5.95725	729.206
5.98156	756.076	0.401458	5.98156	805.611	0.42776	5.9616	791.618	0.42033	5.96039	811.991	0.431148	5.96573	873.233	0.463666			5.97688	684.432		5.97688	712.839		5.96822	695.888		5.9756	720.397		5.96915	727.731
5.99348	756.07	0.401455	5.99348	806.045	0.42799	5.97349	790.064	0.419505	5.97227	812.419	0.431375	5.97762	876.703	0.465508			5.9888	684.728		5.9888	713.848		5.98012	696.14		5.98751	721.483		5.98105	726.113
6.00541	756.227	0.401538	6.00541	806.846	0.428415	5.98538	787.95	0.418382	5.98416	811.239	0.430748	5.98952	878.24	0.466324			6.00072	684.648		6.00072	713.351		5.99202	697.896		5.99943	722.336		5.99295	726.226
6.01734	756.288	0.401571	6.01734	805.773	0.427846	5.99727	784.86	0.416742	5.99604	808.424	0.429253	6.00142	878.407	0.466413			6.01263	684.704		6.01263	713.1		6.00392	698.822		6.01134	722.322		6.00486	726.519
6.02926	756.47	0.401667	6.02926	805.484	0.427693	6.00915	781.965	0.415204	6.00793	803.402	0.426587	6.01331	876.308	0.465298			6.02455	684.722		6.02455	712.56		6.01582	699.361		6.02326	722.243		6.01676	727.861
6.04119	756.581	0.401726	6.04119	804.023	0.426916	6.02104	778.682	0.413461	6.01981	800.891	0.425253	6.02521	874.926	0.464565			6.03647	684.906		6.03647	711.843		6.02773	700.413		6.03518	721.483		6.02866	729.836
6.05312	756.676	0.401777	6.05312	802.223	0.425961	6.03293	775.493	0.411768	6.0317	799.508	0.42452	6.0371	873.188	0.463641			6.04839	685.101		6.04839	712.215		6.03963	701.478		6.04709	720.927		6.04056	730.76
6.06505	757.088	0.401995	6.06505	801.829	0.425752	6.04482	774.26	0.411113	6.04358	799.281	0.424399	6.049	870.51	0.46222			6.06031	685.318		6.06031	711.974		6.05153	701.856		6.05901	717.441		6.05247	732.789
6.07697	757.321	0.402119	6.07697	800.186	0.424879	6.0567	772.645	0.410256	6.05547	798.913	0.424203	6.0609	865.725	0.459679			6.07222	685.402		6.07222	712.06		6.06343	702.577		6.07092	716.228		6.06437	733.693
6.0889	757.637	0.402287	6.0889	799.049	0.424275	6.06859	771.558	0.409678	6.06735	798.375	0.423917	6.07279	858.718	0.455958			6.08414	685.667		6.08414	711.675		6.07533	703.163		6.08284	714.463		6.07627	734.454
6.10083	758.122	0.402544	6.10083	797.139	0.423261	6.08048	770.563	0.40915	6.07924	795.589	0.422438	6.08469	853.824	0.45336			6.09606	685.911		6.09606	711.998		6.08723	703.204		6.09475	714.568		6.08817	733.619
6.11276	758.5	0.402745	6.11276	796.856	0.423111	6.09237	770.768	0.409259	6.09112	794.364	0.421788	6.09658	848.302	0.450428			6.10798	686.207		6.10798	712.568		6.09913	704.252		6.10667	716.15		6.10008	734.123
6.12468	759.025	0.403024	6.12468	796.053	0.422685	6.10425	771.664	0.409735	6.10301	793.577	0.42137	6.10848	844.954	0.44865			6.1199	686.338		6.1199	712.549		6.11103	704.137		6.11858	717.337		6.11198	733.306
6.13661	759.734	0.4034	6.13661	796.39	0.422863	6.11614	772.105	0.409969	6.11489	792.848	0.420983	6.12037	844.82	0.448579			6.13181	686.602		6.13181	712.605		6.12293	703.379		6.1305	718.406		6.12388	732.777
6.14854	760.385	0.403746	6.14854	796.664	0.423009	6.12803	773.27	0.410588	6.12678	792.435	0.420764	6.13227	846.071	0.449243			6.14373	686.8		6.14373	712.314		6.13483	703.208		6.14241	718.808		6.13578	732.265
6.16047	760.799	0.403965	6.16047	797.003	0.423189	6.13992	772.772	0.410323	6.13866	791.702	0.420374	6.14417	846.746	0.449602			6.15565	687.017		6.15565	711.977		6.14673	702.506		6.15433	718.922		6.14769	732.23
6.17239	761.3	0.404232	6.17239	795.809	0.422555	6.1518	772	0.409913	6.15055	790.801	0.419896	6.15606	848.798	0.450691			6.16757	687.25		6.16757	711.621		6.15863	702.715		6.16625	718.234		6.15959	732.926
6.18432	761.635	0.404409	6.18432	796.071	0.422694	6.16369	772.279	0.410062	6.16243	791.64	0.420341	6.16796	848.52	0.450543			6.17949	687.558		6.17949	711.545		6.17053	701.563		6.17816	718.214		6.17149	735.776
6.19625	762.347	0.404788	6.19625	795.292	0.422281	6.17558	771.361	0.409574	6.17432	791.931	0.420496	6.17985	848.287	0.45042			6.1914	688.07		6.1914	711.145		6.18243	700.731		6.19008	717.695		6.1834	737.507
6.20817	762.967	0.405117	6.20817	795.293	0.422281	6.18747	771.754	0.409782	6.1862	793.812	0.421495	6.19175	847.242	0.449865			6.20332	688.557		6.20332	710.686		6.19434	699.555		6.20199	717.606		6.1953	738.351
6.2201	763.636	0.405472	6.2201	794.928	0.422087	6.19935	773.513	0.410717	6.19809	794.782	0.42201	6.20364	849.352	0.450985			6.21524	688.818		6.21524	709.164		6.20624	698.824		6.21391	717.496		6.2072	737.536
6.23203	764.306	0.405828	6.23203	796.339	0.422837	6.21124	774.282	0.411125	6.20997	797.185	0.423286	6.21554	850.35	0.451515			6.22716	688.847		6.22716	708.307		6.21814	697.432		6.22582	718.592		6.2191	735.407
6.24396	764.672	0.406022	6.24396	797.543	0.423476	6.22313	776.191	0.412139	6.22186	798.832	0.42416	6.22744	853.387	0.453128			6.23908	688.762		6.23908	707.276		6.23004	696.751		6.23774	718.867		6.23101	733.152
6.25588	764.992	0.406192	6.25588	799.628	0.424583	6.23502	777.907	0.413049	6.23374	801.574	0.425616	6.23933	852.749	0.452789			6.25099	688.466		6.25099	707.012		6.24194	696.652		6.24965	719.257		6.24291	732.103
6.26781	764.95	0.40617	6.26781	800.818	0.425215	6.2469	778.087	0.413145	6.24563	802.516	0.426116	6.25123	854.399	0.453665			6.26291	688.425		6.26291	707.044		6.25384	696.373		6.26157	719.39		6.25481	731.182
6.27974	764.787	0.406083	6.27974	800.792	0.425201	6.25879	779.528	0.41391	6.25751	803.376	0.426573	6.26312	853.429	0.45315			6.27483	688.528		6.27483	707.167		6.26574	696.368		6.27348	719.174		6.26671	730.746
6.29167	764.409	0.405882	6.29167	800.565	0.425081	6.27068	779.689	0.413996	6.2694	802.498	0.426107	6.27502	854.89	0.453926			6.28675	688.923		6.28675	707.652		6.27764	695.903		6.2854	718.142		6.27862	729.991
6.30359	763.853	0.405587	6.30359	799.58	0.424557	6.28257	780.989	0.414686	6.28128	802.614	0.426168	6.28691	853.819	0.453357			6.29867	689.426		6.29867	709.615		6.28954	695.956		6.29732	717.978		6.29052	730.028
6.31552	763.358	0.405324	6.31552	799.377	0.42445	6.29446	781.492	0.414953	6.29317	803.359	0.426564	6.29881	856.11	0.454574			6.31058	690.091		6.31058	712.062		6.30144	695.586		6.30923	717.667		6.30242	729.281
6.32745	762.638	0.404942	6.32745	798.074	0.423758	6.30634	781.216	0.414807	6.30505	802.126	0.425909	6.31071	855.434	0.454215			6.3225	690.562		6.3225	714.703		6.31334	696.47		6.32115	718.538		6.31432	727.933
6.33937	762.24	0.404731	6.33937	797.298	0.423346	6.31823	780.244	0.41429	6.31694	800.71	0.425158	6.3226	856.22	0.454632			6.33442	690.699		6.33442	715.853		6.32524	697.292		6.33306	719.552		6.32623	725.901
6.3513	761.876	0.404537	6.3513	797.582	0.423497	6.33012	778.084	0.413144	6.32882	798.061	0.423751	6.3345	855.02	0.453995			6.34634	690.793		6.34634	716.99		6.33714	698.422		6.34498	720.019		6.33813	724.719
6.36323	761.618	0.4044	6.36323	798.096	0.42377	6.34201	778.242	0.413227	6.34071	795.971	0.422641	6.34639	855.337	0.454163			6.35826	690.716		6.35826	717.116		6.34905	699.885		6.35689	720.689		6.35003	722.549
6.37516	761.298	0.404231	6.37516	800.081	0.424823	6.35389	778.025	0.413112	6.35259	795.903	0.422605	6.35829	855.147	0.454062			6.37017	690.681		6.37017	718.168		6.36095	701.249		6.36881	722.464		6.36193	722.748
6.38708	760.907	0.404023	6.38708	801.223	0.42543	6.36578	778.287	0.413252	6.36448	796.601	0.422975	6.37019	855.933	0.45448			6.38209	690.832		6.38209	719.126		6.37285	703.486		6.38072	721.509		6.37384	722.973
6.39901	760.675	0.4039	6.39901	801.839	0.425757	6.37767	777.67	0.412924	6.37636	798.623	0.424049	6.38208	857.226	0.455166			6.39401	690.998		6.39401	721.401		6.38475	704.14		6.39264	721.912		6.38574	725.56
6.41094	760.283	0.403692	6.41094	803.383	0.426577	6.38956	776.74	0.41243	6.38825	799.306	0.424412	6.39398	858.298	0.455735			6.40593	691.309		6.40593	721.427		6.39665	703.947		6.40455	722.408		6.39764	728.036
6.42287	759.783	0.403426	6.42287	804.179	0.426999	6.40144	773.58	0.410752	6.40013	799.198	0.424355	6.40587	859.004	0.45611			6.41785	691.523		6.41785	721.444		6.40855	702.386		6.41647	722.48		6.40954	730.909
6.43479	759.511	0.403282	6.43479	808.101	0.429082	6.41333	770.342	0.409033	6.41202	798.307	0.423882	6.41777	860.018	0.456649			6.42976	691.762		6.42976	720.268		6.42045	700.802		6.42839	722.898		6.42145	732.438
6.44672	759.392	0.403219	6.44672	809.051	0.429587	6.42522	768.088	0.407836	6.42391	797.476	0.42344	6.42966	860.675	0.456997			6.44168	691.912		6.44168	719.079		6.43235	699.385		6.4403	723.001		6.43335	733.92
6.45865	759.572	0.403314	6.45865	810.139	0.430164	6.43711	765.954	0.406703	6.43579	796.614	0.422983	6.44156	861.068	0.457206			6.4536	692.078		6.4536	718.691		6.44425	698.761		6.45222	723.39		6.44525	734.497
6.47058	759.546	0.4033	6.47058	808.222	0.429146	6.44899	765.709	0.406573	6.44768	796.608	0.422979	6.45346	860.961	0.457149			6.46552	692.197		6.46552	719.106		6.45615	699.172		6.46413	723.045		6.45715	734.3
6.4825	759.051	0.403038	6.4825	807.813	0.428929	6.46088	765.474	0.406448	6.45956	797.012	0.423194	6.46535	861.094	0.45722			6.47744	692.311		6.47744	720.215		6.46805	700.546		6.47605	723.404		6.46906	734.087
6.49443	758.255	0.402615	6.49443	806.662	0.428318	6.47277	767.909	0.407741	6.47145	798.951	0.424223	6.47725	859.724	0.456492			6.48935	692.418		6.48935	721.213		6.47995	701.878		6.48796	723.366		6.48096	733.541
6.50636	757.299	0.402107	6.50636	809.62	0.429889	6.48466	770.486	0.409109	6.48333	800.66	0.425131	6.48914	858.25	0.45571			6.50127	692.716		6.50127	722.043		6.49185	701.806		6.49988	723.702		6.49286	733.814
6.51828	756.376	0.401617	6.51828	812.974	0.43167	6.49654	773.514	0.410717	6.49522	802.713	0.426221	6.50104	855.841	0.454431			6.51319	693.093		6.51319	722.479		6.50375	702.54		6.51179	723.805		6.50476	733.961
6.53021	756.045	0.401441	6.53021	815.705	0.433119	6.50843	776.986	0.412561	6.5071	804.575	0.42721	6.51293	852.989	0.452916			6.52511	693.289		6.52511	722.088		6.51566	702.535		6.52371	724.526		6.51667	736.248
6.54214	755.763	0.401292	6.54214	816.28	0.433425	6.52032	779.304	0.413791	6.51899	807.099	0.42855	6.52483	848.393	0.450476			6.53703	693.57		6.53703	720.783		6.52756	702.475		6.53562	724.69		6.52857	737.97
6.55407	755.552	0.401179	6.55407	817.475	0.434059	6.53221	780.628	0.414495	6.53087	806.595	0.428282	6.53673	843.242	0.447741			6.54894	693.646		6.54894	720.064		6.53946	702.244		6.54754	725.304		6.54047	739.511
6.56599	755.222	0.401005	6.56599	815.422	0.432969	6.54409	781.77	0.415101	6.54276	806.816	0.4284	6.54862	837.681	0.444788			6.56086	693.749		6.56086	718.322		6.55136	703.198		6.55946	725.058		6.55238	741.097
6.57792	754.428	0.400583	6.57792	814.103	0.432269	6.55598	783.961	0.416264	6.55464	806.459	0.42821	6.56052	834.786	0.443251			6.57278	693.615		6.57278	718.037		6.56326	702.041		6.57137	724.413		6.56428	742.658
6.58985	753.932	0.400319	6.58985	813.03	0.431699	6.56787	785.967	0.41733	6.56653	805.392	0.427644	6.57241	832.599	0.44209			6.5847	693.707		6.5847	717.29		6.57516	702.3		6.58329	724.974		6.57618	742.505
6.60178	753.357	0.400014	6.60178	813.153	0.431764	6.57976	787.555	0.418173	6.57841	804.07	0.426942	6.58431	835.818	0.443799			6.59662	693.787		6.59662	718.529		6.58706	701.159		6.5952	725.659		6.58808	742.198
6.6137	753.148	0.399903	6.6137	813.951	0.432188	6.59164	788.706	0.418784	6.5903	804.691	0.427271	6.5962	837.304	0.444588			6.60853	693.788		6.60853	719.328		6.59896	701.383		6.60712	727.554		6.59999	742.361
6.62563	753.104	0.39988	6.62563	813.987	0.432207	6.60353	786.987	0.417871	6.60218	801.424	0.425537	6.6081	839.962	0.445999			6.62045	693.694		6.62045	721.488		6.61086	699.962		6.61903	729.707		6.61189	742.911
6.63756	753.117	0.399887	6.63756	814.256	0.43235	6.61542	783.275	0.4159	6.61407	800.023	0.424792	6.62	841.121	0.446615			6.63237	693.459		6.63237	722.621		6.62276	699.23		6.63095	732.586		6.62379	742.998
6.64949	752.922	0.399783	6.64949	812.145	0.431229	6.62731	781.706	0.415067	6.62595	798.709	0.424095	6.63189	843.777	0.448025			6.64429	693.156		6.64429	724.989		6.63466	698.66		6.64286	733.163		6.63569	743.261
6.66141	752.903	0.399773	6.66141	810.387	0.430296	6.63919	780.378	0.414361	6.63784	799.228	0.424371	6.64379	844.448	0.448381			6.65621	692.867		6.65621	725.577		6.64656	697.774		6.65478	733.992		6.6476	742.982
6.67334	752.529	0.399575	6.67334	806.384	0.42817	6.65108	779.523	0.413907	6.64972	798.507	0.423988	6.65568	847.849	0.450187			6.66812	692.787		6.66812	726.079		6.65846	697.846		6.66669	734.559		6.6595	741.549
6.68527	752.35	0.39948	6.68527	802.852	0.426295	6.66297	780.129	0.41423	6.66161	800.061	0.424813	6.66758	850.293	0.451485			6.68004	692.705		6.68004	725.219		6.67037	698.116		6.67861	734.385		6.6714	742.361
6.69719	752.347	0.399478	6.69719	798.533	0.424002	6.67486	780.05	0.414187	6.67349	799.98	0.42477	6.67948	851.47	0.45211			6.69196	692.719		6.69196	724.523		6.68227	700.264		6.69053	733.956		6.6833	740.193
6.70912	752.413	0.399513	6.70912	796.534	0.42294	6.68674	780.835	0.414604	6.68538	800.387	0.424986	6.69137	852.831	0.452832			6.70388	692.582		6.70388	723.771		6.69417	701.123		6.70244	734.132		6.69521	739.188
6.72105	752.501	0.39956	6.72105	795.355	0.422314	6.69863	782.318	0.415392	6.69726	799.13	0.424319	6.70327	853.024	0.452935			6.7158	692.516		6.7158	723.441		6.70607	702.6		6.71436	734.311		6.70711	737.732
6.73298	752.345	0.399477	6.73298	795.804	0.422552	6.71052	784.989	0.41681	6.70915	798.026	0.423733	6.71516	852.694	0.45276			6.72771	692.475		6.72771	723.475		6.71797	702.931		6.72627	734.115		6.71901	737.525
6.7449	752.396	0.399504	6.7449	796.812	0.423088	6.72241	787.516	0.418152	6.72103	793.809	0.421493	6.72706	852.028	0.452406			6.73963	692.393		6.73963	724.745		6.72987	704.489		6.73819	734.402		6.73091	737.177
6.75683	752.318	0.399463	6.75683	797.363	0.423381	6.73429	788.506	0.418677	6.73292	790.36	0.419662	6.73895	853.449	0.453161			6.75155	692.418		6.75155	724.648		6.74177	706.139		6.7501	734.379		6.74282	736.644
6.76876	752.475	0.399546	6.76876	798.859	0.424175	6.74618	790.707	0.419846	6.7448	786.992	0.417873	6.75085	851.509	0.452131			6.76347	692.465		6.76347	724.216		6.75367	708.452		6.76202	735.089		6.75472	735.917
6.78069	752.191	0.399395	6.78069	799.472	0.4245	6.75807	791.869	0.420463	6.75669	786.066	0.417382	6.76275	851.51	0.452131			6.77539	692.505		6.77539	722.934		6.76557	709.877		6.77393	734.851		6.76662	734.979
6.79261	752.221	0.399411	6.79261	799.214	0.424363	6.76996	792.347	0.420717	6.76857	787.072	0.417916	6.77464	848.264	0.450408			6.7873	692.463		6.7873	722.129		6.77747	709.582		6.78585	734.81		6.77852	734.595
6.80454	752.279	0.399442	6.80454	798.387	0.423924	6.78184	792.353	0.42072	6.78046	788.371	0.418606	6.78654	844.719	0.448525			6.79922	692.665		6.79922	720.714		6.78937	709.938		6.79776	732.675		6.79043	733.554
6.81647	752.263	0.399433	6.81647	798.857	0.424174	6.79373	791.484	0.420259	6.79234	791.692	0.420369	6.79843	840.623	0.44635			6.81114	692.74		6.81114	719.701		6.80127	709.084		6.80968	731.343		6.80233	733.705
6.8284	752.457	0.399536	6.8284	799.078	0.424291	6.80562	791.449	0.42024	6.80423	793.243	0.421193	6.81033	838.947	0.44546			6.82306	692.959		6.82306	719.542		6.81317	708.821		6.8216	729.978		6.81423	734.242
6.84032	752.469	0.399543	6.84032	802.222	0.42596	6.81751	788.611	0.418733	6.81611	795.077	0.422167	6.82222	836.371	0.444092			6.83498	693.063		6.83498	719.615		6.82507	709.518		6.83351	728.564		6.82613	734.19
6.85225	752.26	0.399431	6.85225	802.68	0.426203	6.82939	787.161	0.417963	6.828	795.524	0.422404	6.83412	834.693	0.443202			6.84689	693.272		6.84689	720.175		6.83698	710.332		6.84543	728.341		6.83804	735.267
6.86418	751.789	0.399182	6.86418	803.088	0.42642	6.84128	783.369	0.41595	6.83988	797.17	0.423278	6.84602	834.905	0.443314			6.85881	693.362		6.85881	719.471		6.84888	710.246		6.85734	727.418		6.84994	735.426
6.8761	751.464	0.399009	6.8761	801.49	0.425572	6.85317	781.67	0.415048	6.85177	796.537	0.422942	6.85791	835.649	0.443709			6.87073	693.636		6.87073	719		6.86078	708.553		6.86926	727.327		6.86184	734.883
6.88803	750.854	0.398685	6.88803	800.105	0.424836	6.86506	778.56	0.413397	6.86365	795.389	0.422332	6.86981	837.405	0.444642			6.88265	693.909		6.88265	719.391		6.87268	706.308		6.88117	727.642		6.87375	734.349
6.89996	750.448	0.39847	6.89996	797.184	0.423285	6.87694	777.282	0.412718	6.87554	795.909	0.422608	6.8817	839.637	0.445827			6.89457	694.475		6.89457	719.828		6.88458	704.357		6.89309	726.963		6.88565	734.341
6.91189	750.133	0.398303	6.91189	796.008	0.422661	6.88883	775.939	0.412005	6.88742	797.238	0.423314	6.8936	841.425	0.446776			6.90648	694.937		6.90648	721.246		6.89648	703.327		6.905	726.204		6.89755	734.233
6.92381	750.082	0.398275	6.92381	795.16	0.42221	6.90072	774.867	0.411435	6.89931	799.414	0.424469	6.90549	842.489	0.447341			6.9184	695.291		6.9184	721.577		6.90838	703.698		6.91692	724.459		6.90945	734.416
6.93574	749.813	0.398133	6.93574	794.985	0.422118	6.91261	775.202	0.411613	6.91119	801.787	0.425729	6.91739	841.425	0.446776			6.93032	695.658		6.93032	721.31		6.92028	704.165		6.92883	724.183		6.92136	735.073
6.94767	750.182	0.398329	6.94767	795.167	0.422214	6.92449	774.778	0.411388	6.92308	804.036	0.426923	6.92929	839.679	0.445849			6.94224	695.846		6.94224	720.448		6.93218	703.846		6.94075	724.731		6.93326	735.492
6.9596	750.536	0.398516	6.9596	796.123	0.422722	6.93638	774.776	0.411387	6.93497	804.573	0.427209	6.94118	840.599	0.446337			6.95416	696.029		6.95416	720.721		6.94408	703.356		6.95267	726.434		6.94516	736.534
6.97152	750.897	0.398708	6.97152	795.386	0.42233	6.94827	773.425	0.41067	6.94685	804.516	0.427178	6.95308	839.266	0.44563			6.96607	696.195		6.96607	720.062		6.95598	703.877		6.96458	727.678		6.95706	737.188
6.98345	751.356	0.398952	6.98345	795.463	0.422371	6.96016	773.216	0.410559	6.95874	803.838	0.426819	6.96497	842.462	0.447327			6.97799	696.442		6.97799	720.747		6.96788	703.133		6.9765	730.881		6.96897	737.722
6.99538	751.575	0.399068	6.99538	794.617	0.421923	6.97205	772.269	0.410056	6.97062	803.725	0.426758	6.97687	842.059	0.447113			6.98991	696.521		6.98991	720.539		6.97978	703.392		6.98841	732.638		6.98087	738.365
7.00731	751.48	0.399018	7.00731	793.867	0.421524	6.98393	771.405	0.409597	6.98251	803.144	0.42645	6.98877	845.322	0.448845			7.00183	696.802		7.00183	721.318		6.99169	703.332		7.00033	733.887		6.99277	738.038
7.01923	751.455	0.399004	7.01923	792.786	0.42095	6.99582	771.754	0.409783	6.99439	803.839	0.426819	7.00066	843.101	0.447666			7.01375	696.894		7.01375	720.901		7.00359	703.606		7.01224	733.732		7.00467	737.23
7.03116	751.429	0.39899	7.03116	794.163	0.421681	7.00771	772.855	0.410367	7.00628	804.15	0.426984	7.01256	842.154	0.447163			7.02566	697.164		7.02566	721.706		7.01549	703.81		7.02416	734.252		7.01658	737.401
7.04309	751.354	0.398951	7.04309	793.769	0.421472	7.0196	774.047	0.411	7.01816	805.502	0.427702	7.02445	835.885	0.443834			7.03758	697.294		7.03758	721.649		7.02739	704.293		7.03607	733.684		7.02848	738.748
7.05501	751.4	0.398975	7.05501	795.296	0.422283	7.03148	774.069	0.411012	7.03005	806.15	0.428046	7.03635	832.68	0.442133			7.0495	697.461		7.0495	722.152		7.03929	705.516		7.04799	734.785		7.04038	740.105
7.06694	751.434	0.398993	7.06694	794.969	0.422109	7.04337	773.618	0.410772	7.04193	806.479	0.428221	7.04824	827.041	0.439139			7.06142	697.417		7.06142	722.266		7.05119	706.951		7.0599	736.673		7.05228	742.876
7.07887	751.328	0.398937	7.07887	795.27	0.422269	7.05526	771.192	0.409484	7.05382	806.645	0.428309	7.06014	824.979	0.438044			7.07334	697.501		7.07334	722.973		7.06309	709.924		7.07182	737.908		7.06419	745.016
7.0908	751.291	0.398917	7.0908	793.536	0.421348	7.06715	769.443	0.408555	7.0657	804.485	0.427162	7.07204	825.519	0.438331			7.08525	697.711		7.08525	723.018		7.07499	711.054		7.08374	739.257		7.07609	747.393
7.10272	751.489	0.399022	7.10272	792.225	0.420652	7.07903	767.921	0.407747	7.07759	802.156	0.425925	7.08393	826.456	0.438828			7.09717	697.933		7.09717	722.825		7.08689	711.296		7.09565	740.765		7.08799	749.058
7.11465	751.535	0.399047	7.11465	790.076	0.419511	7.09092	767.565	0.407558	7.08947	799.848	0.4247	7.09583	828.234	0.439772			7.10909	698.062		7.10909	721.825		7.09879	711.479		7.10757	741.333		7.09989	749.989
7.12658	751.371	0.39896	7.12658	787.572	0.418182	7.10281	766.903	0.407207	7.10136	798.762	0.424123	7.10772	830.5	0.440975			7.12101	698.26		7.12101	721.697		7.11069	711.388		7.11948	741.451		7.1118	750.791
7.13851	751.335	0.398941	7.13851	785.624	0.417147	7.1147	767.378	0.407459	7.11324	796.628	0.42299	7.11962	832.439	0.442005			7.13293	698.307		7.13293	720.352		7.12259	711.568		7.1314	740.936		7.1237	751.37
7.15043	751.123	0.398828	7.15043	784.177	0.416379	7.12658	769.624	0.408652	7.12513	794.607	0.421917	7.13151	834.58	0.443142			7.14484	698.366		7.14484	720.746		7.13449	712.174		7.14331	739.364		7.1356	752.8
7.16236	750.885	0.398702	7.16236	784.091	0.416333	7.13847	771.467	0.40963	7.13701	791.648	0.420346	7.14341	836.283	0.444046			7.15676	698.403		7.15676	719.735		7.14639	712.461		7.15523	737.378		7.1475	752.251
7.17429	750.755	0.398632	7.17429	783.987	0.416278	7.15036	773.325	0.410616	7.1489	789.897	0.419416	7.15531	837.217	0.444542			7.16868	698.454		7.16868	720.632		7.1583	712.761		7.16714	735.754		7.15941	750.91
7.18622	750.646	0.398575	7.18622	785.254	0.416951	7.16225	774.441	0.411209	7.16078	789.12	0.419004	7.1672	837.673	0.444784			7.1806	698.543		7.1806	720.866		7.1702	712.383		7.17906	734.824		7.17131	747.06
7.19814	750.841	0.398678	7.19814	785.689	0.417182	7.17413	775.635	0.411843	7.17267	788.57	0.418712	7.1791	838.248	0.445089			7.19252	698.794		7.19252	721.742		7.1821	711.734		7.19097	734.711		7.18321	744.419
7.21007	750.885	0.398701	7.21007	785.154	0.416897	7.18602	776.371	0.412234	7.18455	789.377	0.41914	7.19099	839.726	0.445874			7.20443	699.112		7.20443	722.139		7.194	710.631		7.20289	734.844		7.19512	741.909
7.222	750.955	0.398739	7.222	785.65	0.417161	7.19791	776.294	0.412193	7.19644	790.631	0.419806	7.20289	839.349	0.445674			7.21635	699.362		7.21635	722.513		7.2059	708.089		7.21481	735.392		7.20702	740.738
7.23392	750.91	0.398715	7.23392	785.489	0.417075	7.2098	774.568	0.411277	7.20832	792.101	0.420586	7.21478	839.253	0.445623			7.22827	699.527		7.22827	722.87		7.2178	707.807		7.22672	734.797		7.21892	740.144
7.24585	750.674	0.39859	7.24585	785.601	0.417135	7.22168	772.249	0.410046	7.22021	793.158	0.421147	7.22668	839.813	0.44592			7.24019	699.758		7.24019	722.944		7.2297	707.336		7.23864	735.079		7.23082	740.689
7.25778	750.757	0.398633	7.25778	786.926	0.417839	7.23357	769.743	0.408715	7.23209	792.747	0.420929	7.23858	839.146	0.445566			7.25211	699.917		7.25211	723.067		7.2416	706.594		7.25055	734.436		7.24273	741.117
7.26971	750.979	0.398752	7.26971	789.304	0.419101	7.24546	768.665	0.408142	7.24398	791.265	0.420142	7.25047	840.656	0.446368			7.26402	700.188		7.26402	722.359		7.2535	705.34		7.26247	735.617		7.25463	742.827
7.28163	751.26	0.398901	7.28163	790.277	0.419618	7.25735	767.897	0.407734	7.25586	790.895	0.419946	7.26237	842.162	0.447168			7.27594	700.56		7.27594	721.778		7.2654	703.514		7.27438	737.646		7.26653	742.798
7.29356	751.265	0.398903	7.29356	791.557	0.420298	7.26923	767.767	0.407665	7.26775	788.6	0.418727	7.27426	841.189	0.446651			7.28786	700.93		7.28786	720.624		7.2773	702.695		7.2863	741.03		7.27843	744.066
7.30549	751.285	0.398914	7.30549	791.602	0.420321	7.28112	768.439	0.408022	7.27963	787.268	0.41802	7.28616	841.869	0.447012			7.29978	701.14		7.29978	720.018		7.2892	701.538		7.29821	742.544		7.29034	743.869
7.31742	751.199	0.398869	7.31742	791.506	0.420271	7.29301	769.702	0.408693	7.29152	787.339	0.418058	7.29806	841.004	0.446553			7.3117	701.443		7.3117	719.896		7.3011	700.792		7.31013	743.769		7.30224	743.994
7.32934	751.097	0.398814	7.32934	791.209	0.420113	7.3049	771.451	0.409621	7.3034	787.293	0.418033	7.30995	840.836	0.446463			7.32361	701.764		7.32361	719.772		7.31301	701.37		7.32204	743.468		7.31414	744.579
7.34127	751.029	0.398778	7.34127	790.77	0.41988	7.31678	772.724	0.410298	7.31529	788.042	0.418431	7.32185	840.5	0.446285			7.33553	702.049		7.33553	719.856		7.32491	703.02		7.33396	742.576		7.32604	745.652
7.3532	751.056	0.398793	7.3532	789.84	0.419386	7.32867	773.415	0.410664	7.32717	789.477	0.419193	7.33374	840.391	0.446227			7.34745	702.473		7.34745	719.413		7.33681	703.601		7.34588	741.031		7.33795	746.429
7.36513	751.039	0.398784	7.36513	790.688	0.419836	7.34056	772.073	0.409952	7.33906	791.271	0.420146	7.34564	839.871	0.445951			7.35937	702.779		7.35937	719.689		7.34871	704.457		7.35779	739.766		7.34985	747.014
7.37705	751.155	0.398845	7.37705	792.034	0.420551	7.35245	772.75	0.410312	7.35094	792.664	0.420885	7.35753	840.049	0.446045			7.37129	703.021		7.37129	721.125		7.36061	705.429		7.36971	737.976		7.36175	748.211
7.38898	751.25	0.398895	7.38898	793.793	0.421485	7.36433	771.021	0.409394	7.36283	794.342	0.421776	7.36943	839.024	0.445501			7.3832	703.042		7.3832	722.533		7.37251	704.704		7.38162	736.553		7.37365	748.519
7.40091	751.341	0.398944	7.40091	796.583	0.422966	7.37622	770.75	0.40925	7.37471	794.336	0.421773	7.38133	837.056	0.444456			7.39512	702.789		7.39512	724.508		7.38441	704.319		7.39354	735.581		7.38556	748.068
7.41283	751.44	0.398997	7.41283	797.627	0.42352	7.38811	770.848	0.409301	7.3866	794.624	0.421926	7.39322	838.162	0.445044			7.40704	702.522		7.40704	725.456		7.39631	703.449		7.40545	734.823		7.39746	748.239
7.42476	751.238	0.398889	7.42476	798.169	0.423808	7.4	771.074	0.409421	7.39848	794.144	0.421671	7.40512	838.61	0.445282			7.41896	702.41		7.41896	725.676		7.40821	702.489		7.41737	734.038		7.40936	748.69
7.43669	751.126	0.39883	7.43669	799.037	0.424269	7.41188	769.597	0.408637	7.41037	793.626	0.421396	7.41701	840.911	0.446503			7.43088	702.296		7.43088	725.39		7.42011	701.745		7.42928	733.113		7.42126	748.728
7.44862	750.819	0.398667	7.44862	799.562	0.424548	7.42377	770.887	0.409322	7.42225	792.827	0.420972	7.42891	842.774	0.447492			7.44279	702.26		7.44279	725.14		7.43201	700.942		7.4412	731.885		7.43317	748.608
7.46054	750.588	0.398544	7.46054	799.972	0.424766	7.43566	769.727	0.408706	7.43414	791.152	0.420082	7.4408	843.807	0.448041			7.45471	702.155		7.45471	724.667		7.44391	701.137		7.45311	731.047		7.44507	749.308
7.47247	750.279	0.39838	7.47247	801.049	0.425338	7.44755	771.78	0.409796	7.44603	790.379	0.419672	7.4527	844.411	0.448361			7.46663	702.096		7.46663	724.294		7.45581	702.414		7.46503	732.085		7.45697	749.97
7.4844	750.276	0.398378	7.4844	801.508	0.425581	7.45943	772.797	0.410336	7.45791	789.875	0.419404	7.4646	846.854	0.449659			7.47855	702.11		7.47855	724.175		7.46771	703.299		7.47695	733.62		7.46887	749.922
7.49633	750.377	0.398432	7.49633	802.875	0.426307	7.47132	774.918	0.411462	7.4698	790.281	0.41962	7.47649	847.461	0.449981			7.49047	702.415		7.49047	722.647		7.47962	704.956		7.48886	735.234		7.48078	749.839
7.50825	750.569	0.398534	7.50825	803.605	0.426695	7.48321	777.468	0.412816	7.48168	790.882	0.419939	7.48839	850.375	0.451528			7.50238	702.645		7.50238	721.499		7.49152	705.504		7.50078	736.714		7.49268	750.002
7.52018	750.888	0.398703	7.52018	805.083	0.427479	7.4951	779.349	0.413815	7.49357	793.476	0.421317	7.50028	851.683	0.452223			7.5143	702.849		7.5143	719.808		7.50342	707.552		7.51269	739.317		7.50458	750.227
7.53211	750.963	0.398743	7.53211	804.404	0.427119	7.50698	780.548	0.414452	7.50545	794.335	0.421773	7.51218	854.443	0.453688			7.52622	703.276		7.52622	718.528		7.51532	709.351		7.52461	740.294		7.51649	749.543
7.54404	750.855	0.398686	7.54404	804.106	0.426961	7.51887	781.35	0.414878	7.51734	795.697	0.422496	7.52407	854.247	0.453584			7.53814	703.526		7.53814	717.705		7.52722	712.498		7.53652	740.129		7.52839	749.187
7.55596	750.569	0.398534	7.55596	803.686	0.426738	7.53076	781	0.414692	7.52922	795.951	0.42263	7.53597	854.766	0.45386			7.55006	704.049		7.55006	717.933		7.53912	713.22		7.54844	740.349		7.54029	748.365
7.56789	750.414	0.398452	7.56789	803.136	0.426446	7.54265	780.821	0.414597	7.54111	796.355	0.422845	7.54787	853.838	0.453367			7.56197	704.536		7.56197	718.513		7.55102	714.211		7.56035	739.633		7.55219	747.657
7.57982	750.325	0.398404	7.57982	802.932	0.426338	7.55453	781.573	0.414996	7.55299	796.346	0.42284	7.55976	853.268	0.453065			7.57389	704.884		7.57389	719.401		7.56292	714.37		7.57227	739.515		7.5641	747.683
7.59174	750.207	0.398342	7.59174	803.175	0.426467	7.56642	784.021	0.416296	7.56488	796.554	0.422951	7.57166	853.205	0.453031			7.58581	705.056		7.58581	720.039		7.57482	713.637		7.58418	738.651		7.576	747.973
7.60367	750.469	0.398481	7.60367	804.034	0.426923	7.57831	784.859	0.416741	7.57676	795.633	0.422462	7.58355	853.486	0.45318			7.59773	705.056		7.59773	721.288		7.58672	713.541		7.5961	737.578		7.5879	748.402
7.6156	750.772	0.398642	7.6156	803.979	0.426893	7.5902	788.18	0.418504	7.58865	794.805	0.422022	7.59545	854.928	0.453946			7.60965	705.023		7.60965	722.336		7.59862	712.783		7.60802	736.856		7.5998	749.676
7.62753	751.297	0.39892	7.62753	802.593	0.426157	7.60208	788.781	0.418824	7.60053	793.424	0.421289	7.60735	857.266	0.455187			7.62156	704.984		7.62156	723.311		7.61052	711.095		7.61993	736.613		7.61171	750.629
7.63945	751.515	0.399036	7.63945	801.349	0.425497	7.61397	788.948	0.418912	7.61242	794.462	0.42184	7.61924	858.867	0.456037			7.63348	705.024		7.63348	723.27		7.62242	709.39		7.63185	736.696		7.62361	751.448
7.65138	751.648	0.399107	7.65138	801.217	0.425426	7.62586	786.537	0.417632	7.6243	795.386	0.422331	7.63114	860.386	0.456844			7.6454	705.147		7.6454	724.218		7.63433	707.834		7.64376	737.729		7.63551	750.55
7.66331	751.717	0.399144	7.66331	801.943	0.425812	7.63775	785.177	0.41691	7.63619	797.238	0.423314	7.64303	861.134	0.457241			7.65732	705.388		7.65732	724.197		7.64623	706.129		7.65568	737.896		7.64741	748.834
7.67524	751.678	0.399123	7.67524	802.791	0.426262	7.64964	782.372	0.415421	7.64807	799.088	0.424296	7.65493	862.434	0.457931			7.66924	705.821		7.66924	724.635		7.65813	705.952		7.66759	738.336		7.65932	748.106
7.68716	751.723	0.399147	7.68716	804.176	0.426998	7.66152	782.552	0.415516	7.65996	800.39	0.424988	7.66682	864.024	0.458776			7.68115	706.366		7.68115	725.224		7.67003	705.586		7.67951	738.38		7.67122	747.56
7.69909	751.808	0.399192	7.69909	804.53	0.427186	7.67341	782.343	0.415405	7.67184	798.455	0.42396	7.67872	866.948	0.460328			7.69307	706.838		7.69307	726.869		7.68193	705.34		7.69142	738.176		7.68312	748.044
7.71102	751.952	0.399268	7.71102	805.019	0.427446	7.6853	784.022	0.416297	7.68373	798.296	0.423876	7.69062	866.551	0.460117			7.70499	707.202		7.70499	727.609		7.69383	705.651		7.70334	738.166		7.69502	747.451
7.72295	752.226	0.399414	7.72295	803.783	0.426789	7.69719	783.8	0.416179	7.69561	796.94	0.423156	7.70251	868.387	0.461092			7.71691	707.501		7.71691	728.319		7.70573	705.859		7.71525	737.01		7.70693	747.82
7.73487	752.704	0.399667	7.73487	804.394	0.427114	7.70907	784.23	0.416407	7.7075	795.721	0.422508	7.71441	867.92	0.460844			7.72883	707.833		7.72883	728.371		7.71763	706.761		7.72717	736.266		7.71883	747.498
7.7468	753.041	0.399846	7.7468	805.809	0.427865	7.72096	784.694	0.416653	7.71938	794.949	0.422098	7.7263	866.607	0.460147			7.74074	708.159		7.74074	727.524		7.72953	708.089		7.73909	735.127		7.73073	748.62
7.75873	753.766	0.400231	7.75873	806.855	0.42842	7.73285	785.518	0.417091	7.73127	794.698	0.421965	7.7382	864.609	0.459086			7.75266	708.428		7.75266	726.255		7.74143	708.76		7.751	734.857		7.74263	748.472
7.77065	754.458	0.400599	7.77065	808.257	0.429165	7.74474	787.507	0.418147	7.74315	794.173	0.421687	7.75009	861.169	0.45726			7.76458	708.813		7.76458	724.815		7.75333	708.561		7.76292	734.113		7.75454	749.597
7.78258	755.451	0.401126	7.78258	808.775	0.42944	7.75662	788.563	0.418708	7.75504	795.369	0.422322	7.76199	857.24	0.455173			7.7765	709.253		7.7765	724.614		7.76523	708.173		7.77483	733.671		7.76644	749.245
7.79451	756.215	0.401532	7.79451	810.089	0.430138	7.76851	788.848	0.418859	7.76692	797.642	0.423528	7.77389	854.681	0.453815			7.78842	709.694		7.78842	724.225		7.77713	708.39		7.78675	734.309		7.77834	750.057
7.80644	757.009	0.401953	7.80644	808.507	0.429298	7.7804	789.049	0.418966	7.77881	799.379	0.424451	7.78578	854.112	0.453513			7.80033	710.116		7.80033	723.414		7.78903	708.245		7.79866	735.09		7.79024	750.653
7.81836	757.698	0.402319	7.81836	807.252	0.428631	7.79229	788.906	0.41889	7.79069	800.992	0.425307	7.79768	855.408	0.454201			7.81225	710.522		7.81225	721.766		7.80094	708.889		7.81058	736.425		7.80215	751.881
7.83029	758.401	0.402692	7.83029	804.147	0.426982	7.80417	787.678	0.418238	7.80258	800.693	0.425148	7.80957	856.762	0.45492			7.82417	710.903		7.82417	720.613		7.81284	709.37		7.82249	736.98		7.81405	752.234
7.84222	758.919	0.402967	7.84222	801.535	0.425596	7.81606	787.858	0.418333	7.81446	799.398	0.424461	7.82147	858.207	0.455687			7.83609	711.301		7.83609	720.706		7.82474	709.751		7.83441	737.382		7.82595	752.307
7.85415	759.474	0.403262	7.85415	799.255	0.424385	7.82795	789.06	0.418972	7.82635	796.568	0.422958	7.83336	857.294	0.455202			7.84801	711.866		7.84801	720.855		7.83664	710.913		7.84632	737.397		7.83785	753.615
7.86607	760.271	0.403685	7.86607	798.228	0.42384	7.83984	789.084	0.418984	7.83823	794.683	0.421957	7.84526	857.5	0.455311			7.85992	712.542		7.85992	721.925		7.84854	711.237		7.85824	737.387		7.84976	755.362
7.878	761.357	0.404262	7.878	797.644	0.42353	7.85172	789.958	0.419449	7.85012	793.744	0.421459	7.85716	855.109	0.454042			7.87184	713.359		7.87184	722.446		7.86044	711.362		7.87015	737.783		7.86166	756.995
7.88993	762.072	0.404642	7.88993	799.107	0.424306	7.86361	789.086	0.418985	7.862	794.077	0.421635	7.86905	856.223	0.454634			7.88376	714.211		7.88376	724.076		7.87234	711.656		7.88207	738.01		7.87356	757.56
7.90185	762.861	0.405061	7.90185	800.323	0.424952	7.8755	787.965	0.41839	7.87389	794.788	0.422013	7.88095	856.948	0.455018			7.89568	714.809		7.89568	724.709		7.88424	712.311		7.89399	739.853		7.88547	757.263
7.91378	763.608	0.405457	7.91378	802.941	0.426342	7.88739	786.213	0.41746	7.88577	796.023	0.422669	7.89284	858.082	0.45562			7.9076	715.284		7.9076	725.776		7.89614	712.588		7.9059	741.054		7.89737	757.682
7.92571	764.584	0.405976	7.92571	804.443	0.42714	7.89927	785.27	0.416959	7.89766	796.86	0.423113	7.90474	858.294	0.455733			7.91951	715.679		7.91951	726.103		7.90804	712.914		7.91782	743.343		7.90927	757.438
7.93764	765.54	0.406483	7.93764	805.881	0.427903	7.91116	784.067	0.416321	7.90954	798.539	0.424005	7.91664	857.084	0.455091			7.93143	716.298		7.93143	727.528		7.91994	712.212		7.92973	744.491		7.92117	759.684
7.94956	766.331	0.406903	7.94956	806.925	0.428457	7.92305	783.878	0.41622	7.92143	800.783	0.425196	7.92853	856.838	0.45496			7.94335	716.898		7.94335	727.874		7.93184	712.553		7.94165	745.923		7.93308	761.86
7.96149	767.039	0.407279	7.96149	808.335	0.429206	7.93494	783.529	0.416035	7.93331	804.27	0.427048	7.94043	858.078	0.455618			7.95527	717.546		7.95527	728.957		7.94374	713.335		7.95356	745.87		7.94498	765.409
7.97342	767.641	0.407599	7.97342	808.47	0.429278	7.94682	784.183	0.416382	7.9452	807.154	0.428579	7.95232	861.169	0.45726			7.96719	717.984		7.96719	730.524		7.95564	714.506		7.96548	746.115		7.95688	767.31
7.98535	768.036	0.407808	7.98535	808.779	0.429442	7.95871	785.758	0.417218	7.95709	809.78	0.429973	7.96422	863.147	0.45831			7.9791	718.362		7.9791	732.583		7.96755	716.888		7.97739	745.123		7.96878	768.434
7.99727	768.368	0.407985	7.99727	809.18	0.429655	7.9706	787.729	0.418265	7.96897	812.151	0.431232	7.97611	864.728	0.459149			7.99102	718.674		7.99102	733.953		7.97945	718.349		7.98931	744.782		7.98069	767.916
8.0092	768.699	0.40816	8.0092	807.921	0.428986	7.98249	788.918	0.418896	7.98086	813.964	0.432195	7.98801	864.122	0.458828			8.00294	718.978		8.00294	735.503		7.99135	720.077		8.00122	744.693		7.99259	766.213
8.02113	769.305	0.408482	8.02113	808.953	0.429534	7.99437	790.961	0.419981	7.99274	815.598	0.433063	7.99991	863.168	0.458321			8.01486	719.454		8.01486	735.708		8.00325	721.276		8.01314	744.872		8.00449	763.597
8.03306	769.684	0.408683	8.03306	809.124	0.429625	8.00626	789.363	0.419133	8.00463	817.551	0.4341	8.0118	862.203	0.457809			8.02678	719.855		8.02678	735.206		8.01515	721.109		8.02506	745.46		8.01639	761.942
8.04498	769.897	0.408797	8.04498	810.555	0.430385	8.01815	789.81	0.41937	8.01651	819.094	0.434919	8.0237	862.599	0.458019			8.03869	720.398		8.03869	736.235		8.02705	721.742		8.03697	746.444		8.0283	761.291
8.05691	769.939	0.408819	8.05691	812.469	0.431401	8.03004	789.604	0.41926	8.0284	819.871	0.435332	8.03559	864.277	0.45891			8.05061	720.939		8.05061	735.87		8.03895	721.99		8.04889	745.652		8.0402	761.907
8.06884	769.778	0.408734	8.06884	813.557	0.431979	8.04192	790.633	0.419807	8.04028	820.767	0.435807	8.04749	863.751	0.458631			8.06253	721.75		8.06253	737.22		8.05085	721.337		8.0608	746.164		8.0521	765.027
8.08076	769.656	0.408669	8.08076	812.725	0.431537	8.05381	791.906	0.420483	8.05217	821.002	0.435932	8.05938	862.796	0.458123			8.07445	722.314		8.07445	737.426		8.06275	720.243		8.07272	745.263		8.064	767.638
8.09269	769.724	0.408705	8.09269	811.671	0.430977	8.0657	794.582	0.421904	8.06405	819.973	0.435386	8.07128	859.733	0.456497			8.08637	723.222		8.08637	737.871		8.07465	719.287		8.08463	745.743		8.07591	769.989
8.10462	770.003	0.408853	8.10462	810.179	0.430185	8.07759	796.712	0.423035	8.07594	817.122	0.433872	8.08318	857.943	0.455547			8.09828	723.981		8.09828	737.758		8.08655	718.535		8.09655	746.954		8.08781	771.42
8.11655	770.179	0.408946	8.11655	809.642	0.4299	8.08947	798.957	0.424227	8.08782	814.87	0.432676	8.09507	857.699	0.455417			8.1102	725.13		8.1102	737.789		8.09845	718.091		8.10846	748.816		8.09971	772.229
8.12847	770.661	0.409202	8.12847	809.357	0.429749	8.10136	799.343	0.424432	8.09971	813.413	0.431902	8.10697	859.1	0.456161			8.12212	726.313		8.12212	737.83		8.11035	718.332		8.12038	750.615		8.11161	772.437
8.1404	770.941	0.409351	8.1404	808.245	0.429159	8.11325	798.687	0.424083	8.11159	812.008	0.431157	8.11886	862.316	0.457869			8.13404	727.75		8.13404	738.058		8.12226	719.407		8.13229	751.515		8.12352	773.478
8.15233	771.361	0.409574	8.15233	807.505	0.428765	8.12514	797.035	0.423206	8.12348	811.895	0.431096	8.13076	864.235	0.458888			8.14596	729.175		8.14596	739.655		8.13416	720.535		8.14421	753.12		8.13542	773.756
8.16426	771.572	0.409686	8.16426	807.288	0.42865	8.13702	794.706	0.42197	8.13536	811.11	0.43068	8.14265	865.942	0.459794			8.15787	730.352		8.15787	742.403		8.14606	722.272		8.15613	753.609		8.14732	775.166
8.17618	771.587	0.409694	8.17618	806.909	0.428449	8.14891	794.504	0.421862	8.14725	810.726	0.430476	8.15455	866.757	0.460227			8.16979	731.639		8.16979	744.547		8.15796	723.716		8.16804	754.421		8.15922	774.998
8.18811	771.445	0.409618	8.18811	806.168	0.428056	8.1608	793.637	0.421402	8.15913	809.22	0.429676	8.16645	866.64	0.460164			8.18171	732.808		8.18171	747.236		8.16986	724.369		8.17996	753.582		8.17113	774.667
8.20004	771.609	0.409705	8.20004	805.723	0.427819	8.17269	794.043	0.421618	8.17102	809.646	0.429903	8.17834	865.358	0.459484			8.19363	734.071		8.19363	750.628		8.18176	725.754		8.19187	753.615		8.18303	773.751
8.21197	771.983	0.409904	8.21197	805.008	0.42744	8.18457	793.999	0.421594	8.1829	809.752	0.429959	8.19024	864.003	0.458765			8.20555	735.538		8.20555	754.062		8.19366	727.111		8.20379	753.114		8.19493	773.227
8.22389	772.294	0.41007	8.22389	804.86	0.427361	8.19646	794.412	0.421814	8.19479	810.894	0.430565	8.20213	863.972	0.458748			8.21746	737.204		8.21746	757.158		8.20556	728.633		8.2157	754.175		8.20684	773.389
8.23582	772.815	0.410346	8.23582	804.92	0.427393	8.20835	795.375	0.422324	8.20667	813.3	0.431842	8.21403	864.023	0.458775			8.22938	738.773		8.22938	759.795		8.21746	730.038		8.22762	754.627		8.21874	773.84
8.24775	773.251	0.410578	8.24775	805.307	0.427599	8.22024	797.994	0.423716	8.21856	816.491	0.433537	8.22593	864.905	0.459243			8.2413	740.367		8.2413	760.654		8.22936	732.514		8.23953	755.669		8.23064	774.281
8.25967	773.622	0.410774	8.25967	805.168	0.427525	8.23212	797.993	0.423715	8.23044	817.124	0.433873	8.23782	865.876	0.459759			8.25322	742.183		8.25322	760.888		8.24126	734.03		8.25145	756.814		8.24254	774.731
8.2716	773.971	0.41096	8.2716	804.65	0.427249	8.24401	799.472	0.4245	8.24233	817.644	0.434149	8.24972	867.577	0.460662			8.26514	743.993		8.26514	760.287		8.25316	735.834		8.26336	759.411		8.25445	774.848
8.28353	774.298	0.411133	8.28353	804.028	0.426919	8.2559	798.922	0.424208	8.25421	817.364	0.434	8.26161	869.573	0.461722			8.27705	746.06		8.27705	759.387		8.26506	737.28		8.27528	761.944		8.26635	775.048
8.29546	774.692	0.411342	8.29546	804.296	0.427062	8.26779	800.042	0.424803	8.2661	817.841	0.434254	8.27351	872.18	0.463106			8.28897	747.674		8.28897	759.013		8.27696	739.392		8.2872	763.827		8.27825	776.025
8.30738	775.02	0.411517	8.30738	804.904	0.427384	8.27968	799.863	0.424708	8.27798	818.523	0.434616	8.2854	874.797	0.464496			8.30089	749.537		8.30089	758.856		8.28887	740.669		8.29911	764.735		8.29015	777.935
8.31931	775.556	0.411801	8.31931	806.403	0.42818	8.29156	800.449	0.425019	8.28987	819.743	0.435264	8.2973	877.779	0.466079			8.31281	751.013		8.31281	759.152		8.30077	742.746		8.31103	764.068		8.30206	780.182
8.33124	776.074	0.412076	8.33124	808.361	0.42922	8.30345	800.848	0.425231	8.30175	820.428	0.435627	8.3092	878.894	0.466671			8.32473	752.532		8.32473	758.781		8.31267	743.122		8.32294	763.171		8.31396	783.514
8.34317	776.458	0.41228	8.34317	809.874	0.430023	8.31534	801.236	0.425437	8.31364	822.441	0.436696	8.32109	882.693	0.468689			8.33664	753.643		8.33664	759.484		8.32457	744.221		8.33486	761.618		8.32586	784.871
8.35509	777.103	0.412623	8.35509	810.956	0.430598	8.32723	802.346	0.426026	8.32552	824.933	0.438019	8.33299	885.933	0.470409			8.34856	754.728		8.34856	760.278		8.33647	744.548		8.34677	761.948		8.33776	786.176
8.36702	777.301	0.412728	8.36702	812.321	0.431323	8.33911	803.582	0.426682	8.33741	828.456	0.43989	8.34488	888.727	0.471893			8.36048	755.368		8.36048	760.226		8.34837	744.296		8.35869	764.253		8.34967	786.164
8.37895	777.4	0.41278	8.37895	812.23	0.431274	8.351	805.048	0.427461	8.34929	832.128	0.44184	8.35678	891.445	0.473336			8.3724	755.77		8.3724	759.464		8.36027	743.712		8.3706	766.095		8.36157	786.763
8.39088	777.257	0.412704	8.39088	811.987	0.431145	8.36289	806.273	0.428111	8.36118	835.91	0.443848	8.36867	893.171	0.474252			8.38432	755.982		8.38432	759.271		8.37217	744.034		8.38252	767.127		8.37347	786.31
8.4028	777.318	0.412737	8.4028	812.479	0.431406	8.37478	805.538	0.427721	8.37306	839.098	0.44554	8.38057	894.26	0.47483			8.39623	756.23		8.39623	759.716		8.38407	744.787		8.39443	767.097		8.38537	787.852
8.41473	777.189	0.412668	8.41473	813.304	0.431845	8.38666	805.141	0.42751	8.38495	840.023	0.446032	8.39247	895.407	0.475439			8.40815	756.247		8.40815	759.91		8.39597	745.725		8.40635	766.288		8.39728	789.367
8.42666	777.464	0.412815	8.42666	814.249	0.432346	8.39855	803.419	0.426596	8.39683	841.349	0.446736	8.40436	897.195	0.476388			8.42007	755.993		8.42007	761.586		8.40787	746.842		8.41827	765.091		8.40918	790.955
8.43858	777.458	0.412811	8.43858	814.568	0.432516	8.41044	805.588	0.427747	8.40872	840.876	0.446485	8.41626	899.087	0.477393			8.43199	755.576		8.43199	761.106		8.41977	747.144		8.43018	764.515		8.42108	791.973
8.45051	777.585	0.412879	8.45051	814.414	0.432434	8.42233	807.105	0.428553	8.4206	842.182	0.447178	8.42815	902.715	0.47932			8.44391	754.994		8.44391	760.119		8.43167	746.949		8.4421	765.068		8.43298	791.921
8.46244	777.72	0.41295	8.46244	813.9	0.432161	8.43421	810.324	0.430262	8.43249	843.45	0.447851	8.44005	905.136	0.480605			8.45582	754.19		8.45582	759.003		8.44358	746.007		8.45401	766.543		8.44489	792.28
8.47437	778.087	0.413145	8.47437	813.804	0.43211	8.4461	812.471	0.431403	8.44437	845.983	0.449196	8.45195	909.775	0.483068			8.46774	753.255		8.46774	757.317		8.45548	744.723		8.46593	767.711		8.45679	792.533
8.48629	778.74	0.413492	8.48629	814.677	0.432573	8.45799	815.646	0.433088	8.45626	848.054	0.450296	8.46384	914.905	0.485792			8.47966	752.397		8.47966	756.633		8.46738	743.589		8.47784	769.358		8.46869	793.068
8.49822	779.457	0.413873	8.49822	815.095	0.432796	8.46988	817.754	0.434207	8.46814	850.668	0.451684	8.47574	920.319	0.488667			8.49158	751.281		8.49158	756.796		8.47928	741.969		8.48976	769.266		8.48059	792.713
8.51015	779.948	0.414133	8.51015	815.404	0.432959	8.48176	821.054	0.43596	8.48003	853.62	0.453251	8.48763	924.968	0.491135			8.5035	750.385		8.5035	757.619		8.49118	740.247		8.50167	769.858		8.4925	792.081
8.52208	780.115	0.414222	8.52208	815.976	0.433263	8.49365	824.081	0.437567	8.49192	857.815	0.455479	8.49953	929.244	0.493406			8.51541	749.013		8.51541	758.994		8.50308	738.975		8.51359	769.235		8.5044	791.758
8.534	780.211	0.414273	8.534	816.481	0.433532	8.50554	829.818	0.440613	8.5038	862.536	0.457985	8.51142	933.975	0.495918			8.52733	747.746		8.52733	760.365		8.51498	737.702		8.5255	769.82		8.5163	789.858
8.54593	780.36	0.414352	8.54593	816.808	0.433705	8.51743	834.677	0.443193	8.51569	868.399	0.461099	8.52332	940.297	0.499275			8.53925	746.405		8.53925	761.78		8.52688	737.267		8.53742	769.871		8.52821	789.852
8.55786	780.388	0.414367	8.55786	817.152	0.433888	8.52931	840.059	0.446051	8.52757	873.23	0.463664	8.53522	948.968	0.503879			8.55117	745.164		8.55117	761.791		8.53878	737.253		8.54934	770.669		8.54011	789.887
8.56979	780.54	0.414447	8.56979	817.839	0.434252	8.5412	844.614	0.448469	8.53946	879.15	0.466807	8.54711	958.843	0.509122			8.56309	743.739		8.56309	760.297		8.55068	737.264		8.56125	771.006		8.55201	789.803
8.58171	780.345	0.414344	8.58171	819.232	0.434992	8.55309	847.721	0.450119	8.55134	883.377	0.469052	8.55901	966.79	0.513342			8.575	742.529		8.575	758.586		8.56258	738.548		8.57317	771.675		8.56391	789.632
8.59364	780.07	0.414198	8.59364	819.574	0.435174	8.56498	851.474	0.452112	8.56323	886.991	0.470971	8.5709	974.896	0.517646			8.58692	741.192		8.58692	757.348		8.57448	739.171		8.58508	771.876		8.57582	788.4
8.60557	779.674	0.413988	8.60557	819.153	0.43495	8.57686	855.746	0.45438	8.57511	889.179	0.472132	8.5828	976.82	0.518668			8.59884	740.047		8.59884	755.849		8.58638	740.16		8.597	772.713		8.58772	785.056
8.61749	779.833	0.414072	8.61749	819.796	0.435292	8.58875	860.803	0.457066	8.587	890.436	0.4728	8.59469	979.1	0.519878			8.61076	739.052		8.61076	755.19		8.59828	740.185		8.60891	772.756		8.59962	781.156
8.62942	780.07	0.414198	8.62942	820.337	0.435579	8.60064	863.812	0.458663	8.59888	893.032	0.474178	8.60659	977.295	0.51892			8.62268	738.441		8.62268	754.388		8.61019	741.082		8.62083	772.85		8.61152	777.552
8.64135	781.006	0.414695	8.64135	822.081	0.436505	8.61253	868.134	0.460958	8.61077	894.246	0.474823	8.61849	976.221	0.51835			8.63459	737.655		8.63459	754.397		8.62209	740.23		8.63274	772.785		8.62343	776.402
8.65328	782.149	0.415302	8.65328	823.699	0.437364	8.62441	868.638	0.461226	8.62265	896.735	0.476145	8.63038	973.03	0.516655			8.64651	736.961		8.64651	753.645		8.63399	738.807		8.64466	771.483		8.63533	774.315
8.6652	783.254	0.415889	8.6652	825.424	0.43828	8.6363	869.576	0.461723	8.63454	898.554	0.47711	8.64228	971.475	0.51583			8.65843	736.143		8.65843	753.632		8.64589	736.201		8.65657	770.601		8.64723	773.781
8.67713	784.451	0.416525	8.67713	826.309	0.43875	8.64819	867.201	0.460462	8.64642	899.753	0.477747	8.65417	968.227	0.514105			8.67035	735.669		8.67035	753.256		8.65779	734.018		8.66849	770.768		8.65913	771.791
8.68906	785.431	0.417045	8.68906	825.697	0.438425	8.66008	866.68	0.460186	8.65831	900.372	0.478076	8.66607	966.61	0.513246			8.68227	735.366		8.68227	752.873		8.66969	733.493		8.68041	770.595		8.67104	770.178
8.70099	786.579	0.417654	8.70099	824.857	0.437979	8.67196	864.987	0.459287	8.67019	899.774	0.477758	8.67796	963.516	0.511603			8.69418	735.441		8.69418	752.176		8.68159	733.308		8.69232	769.457		8.68294	769.163
8.71291	787.723	0.418262	8.71291	822.601	0.436781	8.68385	865.38	0.459496	8.68208	897.158	0.476369	8.68986	961.571	0.510571			8.7061	735.455		8.7061	752.769		8.69349	733.869		8.70424	768.331		8.69484	768.524
8.72484	788.806	0.418837	8.72484	821.262	0.43607	8.69574	865.06	0.459326	8.69396	893.634	0.474498	8.70176	957.643	0.508485			8.71802	735.516		8.71802	751.771		8.70539	733.954		8.71615	766.76		8.70674	768.763
8.73677	789.976	0.419458	8.73677	821.461	0.436176	8.70763	864.647	0.459107	8.70585	889.382	0.47224	8.71365	953.495	0.506283			8.72994	735.428		8.72994	752.247		8.71729	733.282		8.72807	765.198		8.71865	768.425
8.7487	791.41	0.420219	8.7487	822.882	0.43693	8.71951	859.966	0.456621	8.71773	884.472	0.469633	8.72555	947.457	0.503077			8.74186	735.419		8.74186	752.288		8.72919	732.436		8.73998	764.117		8.73055	768.094
8.76062	793.205	0.421173	8.76062	826.467	0.438834	8.7314	855.175	0.454077	8.72962	882.408	0.468537	8.73744	941.693	0.500016			8.75377	735.268		8.75377	753.482		8.74109	732.053		8.7519	763.208		8.74245	767.662
8.77255	795.195	0.422229	8.77255	829.202	0.440286	8.74329	849.233	0.450922	8.7415	881.261	0.467928	8.74934	937.328	0.497698			8.76569	735.159		8.76569	754.449		8.75299	732.314		8.76381	762.916		8.75435	768.692
8.78448	797.205	0.423296	8.78448	831.411	0.441459	8.75518	845.738	0.449066	8.75339	880.12	0.467322	8.76124	933.952	0.495906			8.77761	735.107		8.77761	754.862		8.7649	733.801		8.77573	762.417		8.76626	770.235
8.7964	798.841	0.424165	8.7964	831.861	0.441698	8.76706	842.286	0.447233	8.76527	878.574	0.466501	8.77313	931.02	0.494349			8.78953	735.246		8.78953	754.269		8.7768	734.758		8.78764	762.971		8.77816	772.479
8.80833	800.483	0.425037	8.80833	832.329	0.441946	8.77895	840.793	0.446441	8.77716	875.546	0.464894	8.78503	927.669	0.49257			8.80145	735.378		8.80145	753.655		8.7887	735.833		8.79956	763.325		8.79006	775.595
8.82026	801.817	0.425745	8.82026	830.406	0.440925	8.79084	839.619	0.445817	8.78904	873.194	0.463645	8.79692	924.387	0.490827			8.81336	735.816		8.81336	752.304		8.8006	735.239		8.81148	763.882		8.80196	777.601
8.83219	803.569	0.426676	8.83219	830.633	0.441046	8.80273	838.19	0.445058	8.80093	870.141	0.462024	8.80882	921.775	0.48944			8.82528	736.379		8.82528	751.434		8.8125	733.733		8.82339	763.756		8.81387	778.5
8.84411	805.43	0.427664	8.84411	831.118	0.441303	8.81461	837.015	0.444434	8.81281	866.233	0.459949	8.82071	919.007	0.48797			8.8372	737.28		8.8372	750.785		8.8244	731.67		8.83531	764.75		8.82577	779.174
8.85604	807.72	0.42888	8.85604	831.404	0.441455	8.8265	834.865	0.443293	8.8247	861.745	0.457566	8.83261	916.104	0.486429			8.84912	738.15		8.84912	751.613		8.8363	731.408		8.84722	764.69		8.83767	778.84
8.86797	810.014	0.430098	8.86797	833.699	0.442674	8.83839	834.035	0.442852	8.83658	856.388	0.454721	8.84451	914.26	0.48545			8.86104	739.085		8.86104	752.524		8.8482	731.141		8.85914	765.523		8.84957	777.799
8.8799	812.653	0.431499	8.8799	834.71	0.443211	8.85028	834.685	0.443197	8.84847	852.316	0.452559	8.8564	913.161	0.484866			8.87296	739.818		8.87296	753.44		8.8601	731.748		8.87105	764.919		8.86148	777.549
8.89182	815.425	0.432971	8.89182	836.707	0.444271	8.86216	836.92	0.444384	8.86035	849.318	0.450967	8.8683	914.119	0.485375			8.88487	740.555		8.88487	754.998		8.872	733.288		8.88297	764.798		8.87338	776.982
8.90375	818.14	0.434412	8.90375	837.798	0.44485	8.87405	836.428	0.444123	8.87224	847.16	0.449821	8.88019	916.864	0.486832			8.89679	741.318		8.89679	755.726		8.8839	733.76		8.89488	763.719		8.88528	776.54
8.91568	821.047	0.435956	8.91568	841.036	0.446569	8.88594	835.448	0.443602	8.88412	846.073	0.449244	8.89209	920.572	0.488801			8.90871	742.277		8.90871	756.425		8.8958	734.457		8.9068	763.555		8.89719	776.674
8.92761	824.146	0.437601	8.92761	842.265	0.447222	8.89783	833.225	0.442422	8.89601	845.215	0.448789	8.90398	925.101	0.491206			8.92063	743.599		8.92063	756.252		8.9077	734.105		8.91871	763.819		8.90909	778.125
8.93953	827.622	0.439447	8.93953	843.719	0.447994	8.90971	832.141	0.441847	8.90789	844.309	0.448308	8.91588	927.349	0.4924			8.93255	744.804		8.93255	756.379		8.9196	734.721		8.93063	765.209		8.92099	779.063
8.95146	831.267	0.441383	8.95146	844.756	0.448545	8.9216	831.824	0.441678	8.91978	843.207	0.447722	8.92778	930.345	0.493991			8.94446	746.611		8.94446	756.812		8.93151	734.605		8.94255	766.153		8.93289	779.798
8.96339	835.284	0.443516	8.96339	844.601	0.448463	8.93349	831.82	0.441676	8.93166	842.643	0.447423	8.93967	932.931	0.495364			8.95638	748.383		8.95638	758.113		8.94341	735.479		8.95446	767.424		8.9448	779.807
8.97531	839.532	0.445771	8.97531	847.073	0.449775	8.94538	830.948	0.441213	8.94355	843.299	0.447771	8.95157	935.51	0.496733			8.9683	750.356		8.9683	759.609		8.95531	735.919		8.96638	768.689		8.9567	780.93
8.98724	844.248	0.448275	8.98724	849.285	0.45095	8.95727	831.539	0.441527	8.95543	844.586	0.448455	8.96346	937.364	0.497718			8.98022	752.346		8.98022	760.793		8.96721	738.319		8.97829	769.111		8.9686	781.63
8.99917	849.323	0.45097	8.99917	852.435	0.452622	8.96915	831.407	0.441457	8.96732	847.364	0.44993	8.97536	940.901	0.499596			8.99214	754.326		8.99214	762.772		8.97911	739.268		8.99021	769.271		8.9805	782.625
9.0111	855.021	0.453995	9.0111	854.637	0.453792	8.98104	832.147	0.44185	8.9792	850.93	0.451823	8.98725	943.089	0.500757			9.00405	756.255		9.00405	764.557		8.99101	741.75		9.00212	770.464		8.99241	783.306
9.02302	861.64	0.45751	9.02302	857.012	0.455052	8.99293	833.015	0.442311	8.99109	854.21	0.453565	8.99915	946.787	0.502721			9.01597	758.352		9.01597	766.446		9.00291	742.469		9.01404	770.734		9.00431	785.455
9.03495	868.735	0.461277	9.03495	858.16	0.455662	9.00482	834.375	0.443033	9.00298	859.294	0.456264	9.01105	951.823	0.505395			9.02789	760.867		9.02789	768.62		9.01481	743.481		9.02595	772.419		9.01621	786.365
9.04688	876.451	0.465374	9.04688	860.537	0.456924	9.0167	835.507	0.443634	9.01486	862.974	0.458218	9.02294	958.835	0.509118			9.03981	763.539		9.03981	770.97		9.02671	743.929		9.03787	772.344		9.02811	789.366
9.05881	884.549	0.469674	9.05881	864.818	0.459198	9.02859	837.821	0.444863	9.02675	865.868	0.459755	9.03484	965.254	0.512526			9.05173	767.066		9.05173	773.867		9.03861	744.392		9.04978	772.451		9.04002	790.672
9.07073	894.065	0.474727	9.07073	869.017	0.461427	9.04048	841.181	0.446647	9.03863	866.605	0.460146	9.04673	973.897	0.517115			9.06364	770.7		9.06364	776.949		9.05051	744.482		9.0617	772.633		9.05192	793.496
9.08266	904.206	0.480112	9.08266	874.164	0.46416	9.05237	843.889	0.448085	9.05052	866.96	0.460335	9.05863	981.815	0.52132			9.07556	775.074		9.07556	780.188		9.06241	744.415		9.07362	773.752		9.06382	795.082
9.09459	916.047	0.486399	9.09459	878.748	0.466594	9.06425	847.815	0.450169	9.0624	867.455	0.460598	9.07053	991.244	0.526326			9.08748	779.88		9.08748	783.901		9.07431	745.443		9.08553	776.297		9.07572	798.448
9.10652	929.029	0.493292	9.10652	885.593	0.470228	9.07614	850.217	0.451445	9.07429	869.111	0.461477	9.08242	1001.67	0.531862			9.0994	785.527		9.0994	787.442		9.08622	746.346		9.09745	778.808		9.08763	801.355
9.11844	943.682	0.501072	9.11844	891.196	0.473204	9.08803	852.667	0.452746	9.08617	873.313	0.463708	9.09432	1013.58	0.538184			9.11132	792.008		9.11132	790.05		9.09812	749.277		9.10936	782.156		9.09953	805.792
9.13037	960.103	0.509791	9.13037	898.112	0.476876	9.09992	855.27	0.454127	9.09806	878.688	0.466562	9.10621	1026.63	0.545116			9.12323	799.238		9.12323	793.933		9.11002	751.055		9.12128	784.666		9.11143	811.672
9.1423	978.799	0.519718	9.1423	904.324	0.480174	9.1118	858.159	0.455662	9.10994	885.992	0.47044	9.11811	1040.58	0.552524			9.13515	807.291		9.13515	799.09		9.12192	754.471		9.13319	788.013		9.12333	817.844
9.15422	1000.4	0.531189	9.15422	911.845	0.484168	9.12369	862.848	0.458151	9.12183	893.344	0.474344	9.13	1056.57	0.561013			9.14707	815.897		9.14707	805.878		9.13382	755.978		9.14511	789.261		9.13524	823.855
9.16615	1024.06	0.543753	9.16615	920.642	0.488838	9.13558	866.861	0.460282	9.13371	900.758	0.47828	9.1419	1073.55	0.570028			9.15899	825.459		9.15899	812.995		9.14572	757.706		9.15702	792.18		9.14714	829.839
9.17808	1052.01	0.558594	9.17808	932.189	0.49497	9.14747	873.696	0.463911	9.1456	908.215	0.48224	9.1538	1090.62	0.579093			9.17091	835.683		9.17091	821.434		9.15762	758.542		9.16894	794.156		9.15904	837.426
9.19001	1082.6	0.574835	9.19001	947.691	0.503201	9.15935	879.941	0.467227	9.15748	917.23	0.487027	9.16569	1111.18	0.590009			9.18282	847.654		9.18282	829.763		9.16952	760.082		9.18085	798.285		9.17094	846.36
9.20193	1117.92	0.593587	9.20193	963.776	0.511742	9.17124	886.591	0.470758	9.16937	925.226	0.491272	9.17759	1132.22	0.60118			9.19474	860.41		9.19474	838.242		9.18142	762.892		9.19277	802.437		9.18285	856.35
9.21386	1157.02	0.614349	9.21386	980.143	0.520432	9.18313	892.878	0.474097	9.18125	935.34	0.496643	9.18948	1156.38	0.614011			9.20666	875.346		9.20666	846.924		9.19332	768.005		9.20469	808.325		9.19475	867.231
9.22579	1200.69	0.637536	9.22579	996.017	0.528861	9.19502	899.38	0.477549	9.19314	946.499	0.502568	9.20138	1184.3	0.628834			9.21858	891.057		9.21858	855.279		9.20522	772.606		9.2166	815.04		9.20665	880.055
9.23772	1248.97	0.663173	9.23772	1013.04	0.537899	9.2069	906.794	0.481486	9.20502	959.748	0.509603	9.21327	1215.91	0.64562			9.2305	908.037		9.2305	865.62		9.21712	777.828		9.22852	821.63		9.21856	894.387
9.24964	1300.45	0.690506	9.24964	1029.47	0.546621	9.21879	914.573	0.485616	9.21691	974.629	0.517504	9.22517	1252.01	0.664785			9.24241	926.361		9.24241	877.066		9.22902	782.759		9.24043	830.198		9.23046	907.599
9.26157	1356.26	0.720142	9.26157	1047.96	0.55644	9.23068	924.811	0.491052	9.22879	996.19	0.528953	9.23707	1290.84	0.685407			9.25433	945.715		9.25433	888.191		9.24092	787.231		9.25235	838.125		9.24236	923.674
9.2735	1413.2	0.750375	9.2735	1069.16	0.567696	9.24257	939.4	0.498798	9.24068	1017.11	0.540058	9.24896	1335.86	0.709308			9.26625	967.035		9.26625	900.324		9.25283	793.989		9.26426	847.593		9.25426	936.604
9.28543	1475.27	0.783334	9.28543	1096.39	0.582155	9.25445	955.75	0.50748	9.25256	1043.9	0.554285	9.26086	1381.78	0.733691			9.27817	989.512		9.27817	913.044		9.26473	800.331		9.27618	857.455		9.26617	950.347
9.29735	1536.36	0.815767	9.29735	1123.82	0.596724	9.26634	975.251	0.517834	9.26445	1068.78	0.567494	9.27275	1431.62	0.760155			9.29009	1013.51		9.29009	926.949		9.27663	809.961		9.28809	867.749		9.27807	964.071
9.30928	1598.78	0.848913	9.30928	1155.38	0.61348	9.27823	997.936	0.52988	9.27633	1096.52	0.582224	9.28465	1480.15	0.785925			9.302	1037.15		9.302	943.148		9.28853	819.929		9.30001	879.266		9.28997	978.986
9.32121	1657.53	0.880107	9.32121	1190.02	0.631873	9.29012	1022.43	0.542887	9.28822	1125.7	0.59772	9.29654	1530.97	0.812907			9.31392	1061.75		9.31392	961.018		9.30043	831.814		9.31192	890.837		9.30187	994.474
9.33313	1712.91	0.909511	9.33313	1223.51	0.649652	9.302	1050.11	0.557582	9.3001	1158.96	0.615382	9.30844	1577.79	0.837768			9.32584	1084.29		9.32584	979.473		9.31233	844.308		9.32384	903.996		9.31378	1013.16
9.34506	1763.38	0.936314	9.34506	1257.31	0.667602	9.31389	1078.66	0.572741	9.31199	1196.11	0.635106	9.32034	1623.34	0.861956			9.33776	1106.24		9.33776	998.259		9.32423	858.201		9.33576	917.361		9.32568	1030.92
9.35699	1807.04	0.959494	9.35699	1289.96	0.684939	9.32578	1110.33	0.589556	9.32387	1233.51	0.654964	9.33223	1663.14	0.883087			9.34968	1125.93		9.34968	1013.19		9.33613	872.75		9.34767	933.282		9.33758	1045.44
9.36892	1841.53	0.977809	9.36892	1321.07	0.701457	9.33767	1139.55	0.605071	9.33576	1275.28	0.677142	9.34413	1699.78	0.902542			9.36159	1143.39		9.36159	1025.33		9.34803	887.049		9.35959	948.971		9.34948	1059.14
9.38084	1866.57	0.991106	9.38084	1350.3	0.716978	9.34955	1173.23	0.622959	9.34764	1314.79	0.698121	9.35602	1730.18	0.918681			9.37351	1157.87		9.37351	1033.07		9.35993	900.273		9.3715	967.533		9.36139	1070.11
9.39277	1880.87	0.998696	9.39277	1377.16	0.731239	9.36144	1203.9	0.639239	9.35953	1359.43	0.721822	9.36792	1751	0.92974			9.38543	1168.26		9.38543	1037.55		9.37183	911.705		9.38342	982.548		9.37329	1081.31
9.4047	1883.33	1	9.4047	1399.5	0.743099	9.37333	1239.51	0.658151	9.37141	1398.03	0.742319	9.37982	1768.13	0.938832			9.39735	1173.68		9.39735	1039.1		9.38373	922.139		9.39533	998.478		9.38519	1091.4
9.41663	1873.59	0.994831	9.41663	1421.25	0.754648	9.38522	1274.17	0.676551	9.3833	1439.98	0.764597	9.39171	1776.56	0.943308			9.40927	1175.04		9.40927	1039.39		9.39563	931.297		9.40725	1010.56		9.39709	1102.57
9.42855	1853.47	0.984147	9.42855	1438.39	0.76375	9.3971	1307.44	0.694221	9.39518	1470.8	0.780958	9.40361	1778.67	0.94443			9.42118	1172.16		9.42118	1039.09		9.40754	937.91		9.41916	1022.88		9.409	1109.28
9.44048	1825.01	0.969036	9.44048	1454.23	0.77216	9.40899	1338.56	0.710744	9.40707	1499.53	0.796214	9.4155	1773.98	0.941941			9.4331	1165.28		9.4331	1039.13		9.41944	944.545		9.43108	1032.49		9.4209	1114.2
9.45241	1787.52	0.949129	9.45241	1462.16	0.776373	9.42088	1368.36	0.726566	9.41895	1522.9	0.808625	9.4274	1758.23	0.933576			9.44502	1154.31		9.44502	1035.45		9.43134	951.837		9.44299	1040.28		9.4328	1115.49
9.46433	1743.04	0.925509	9.46433	1465.92	0.778367	9.43277	1394.76	0.740581	9.43084	1540.52	0.81798	9.43929	1736.53	0.922056			9.45694	1140.42		9.45694	1029.26		9.44324	957.408		9.45491	1045.23		9.4447	1113.46
9.47626	1692.23	0.898533	9.47626	1466.12	0.778473	9.44465	1416.77	0.75227	9.44272	1552.16	0.824161	9.45119	1704	0.904782			9.46886	1122.56		9.46886	1018.71		9.45514	963.055		9.46683	1049.24		9.45661	1107.13
9.48819	1637.4	0.869418	9.48819	1463.78	0.777232	9.45654	1431.46	0.760072	9.45461	1553.65	0.824951	9.46309	1667.69	0.885505			9.48077	1102.7		9.48077	1006.88		9.46704	969.101		9.47874	1053.15		9.46851	1100.67
9.50012	1580.05	0.838966	9.50012	1459.96	0.775202	9.46843	1434.4	0.761631	9.46649	1554.76	0.825537	9.47498	1621.18	0.860805			9.49269	1080.83		9.49269	990.513		9.47894	972.344		9.49066	1053.49		9.48041	1090.4
9.51204	1522.27	0.808287	9.51204	1454.32	0.772208	9.48032	1432.51	0.760629	9.47838	1545.2	0.820463	9.48688	1576.7	0.837188			9.50461	1057.2		9.50461	976.034		9.49084	975.188		9.50257	1051.78		9.49231	1076.34
9.52397	1465.18	0.777976	9.52397	1443.25	0.766331	9.4922	1421.81	0.754946	9.49026	1529.97	0.812379	9.49877	1528.8	0.811756			9.51653	1033.57		9.51653	960.942		9.50274	972.82		9.51449	1043.64		9.50422	1059.69
9.5359	1410.48	0.748932	9.5359	1428.45	0.758474	9.50409	1408.26	0.74775	9.50215	1510.27	0.801917	9.51067	1485.91	0.788981			9.52845	1009.39		9.52845	945.272		9.51464	968.46		9.5264	1033.51		9.51612	1039.17
9.54783	1357.69	0.720902	9.54783	1406.35	0.746735	9.51598	1392.14	0.739193	9.51404	1482.62	0.787233	9.52256	1442.85	0.766117			9.54036	986.095		9.54036	928.854		9.52654	960.126		9.53832	1020.72		9.52802	1019.92
9.55975	1308.07	0.694555	9.55975	1382.88	0.734276	9.52787	1370.95	0.727944	9.52592	1449.38	0.769588	9.53446	1401.15	0.743975			9.55228	963.315		9.55228	913.906		9.53844	952.25		9.55023	1008.38		9.53993	997.26
9.57168	1261.37	0.669756	9.57168	1359.78	0.722012	9.53975	1342.96	0.71308	9.53781	1413.75	0.750664	9.54636	1359.1	0.721648			9.5642	942.361		9.5642	899.173		9.55034	942.855		9.56215	993.533		9.55183	977.794
9.58361	1217.7	0.646571	9.58361	1335.67	0.709209	9.55164	1313.73	0.69756	9.54969	1377.05	0.731178	9.55825	1322.06	0.701983			9.57612	922.149		9.57612	885.158		9.56224	934.363		9.57406	978.117		9.56373	957.268
9.59554	1178.06	0.625522	9.59554	1315.24	0.698358	9.56353	1282.75	0.681108	9.56158	1339.02	0.710988	9.57015	1283.97	0.681758			9.58804	903.698		9.58804	872.286		9.57415	923.384		9.58598	962.353		9.57563	938.695
9.60746	1141.73	0.606232	9.60746	1291.68	0.685851	9.57542	1249.24	0.663318	9.57346	1301.15	0.690881	9.58204	1250.02	0.663729			9.59995	886.444		9.59995	861.341		9.58605	911.803		9.5979	945.294		9.58754	922.981
9.61939	1108.75	0.588717	9.61939	1269.26	0.673945	9.5873	1220.33	0.647963	9.58535	1265.23	0.671808	9.59394	1216.96	0.646177			9.61187	870.446		9.61187	851.415		9.59795	898.728		9.60981	929.078		9.59944	908.382
9.63132	1078.78	0.572807	9.63132	1242.85	0.659923	9.59919	1192.32	0.633092	9.59723	1229.18	0.652665	9.60583	1185.35	0.629393			9.62379	856.054		9.62379	843.864		9.60985	887.312		9.62173	913.738		9.61134	895.774
9.64324	1051.41	0.558274	9.64324	1217.19	0.646296	9.61108	1166.95	0.619621	9.60912	1194.62	0.634312	9.61773	1154.97	0.61326			9.63571	842.723		9.63571	836.873		9.62175	877.625		9.63364	899.516		9.62324	882.521
9.65517	1026.46	0.545025	9.65517	1190.76	0.632263	9.62297	1142.72	0.606756	9.621	1158.19	0.61497	9.62963	1127.18	0.598503			9.64763	831.313		9.64763	829.762		9.63365	867.651		9.64556	886.823		9.63515	870.716
9.6671	1004.41	0.533315	9.6671	1166.62	0.619446	9.63486	1117.82	0.593537	9.63289	1124.84	0.597262	9.64152	1102.78	0.585547			9.65954	820.777		9.65954	824.174		9.64555	859.516		9.65747	875.272		9.64705	859.37
9.67903	984.565	0.52278	9.67903	1145.74	0.608362	9.64674	1093.97	0.580872	9.64477	1094.63	0.581223	9.65342	1077.76	0.572264			9.67146	811.849		9.67146	818.192		9.65745	849.233		9.66939	864.791		9.65895	849.536
9.69095	966.952	0.513428	9.69095	1126.26	0.598017	9.65863	1067.52	0.566829	9.65666	1068.12	0.567147	9.66531	1058.59	0.562083			9.68338	803.789		9.68338	811.909		9.66935	840.784		9.6813	854.357		9.67085	839.95
9.70288	951.416	0.505178	9.70288	1109.01	0.588856	9.67052	1041.94	0.553243	9.66854	1046.68	0.555761	9.67721	1039.67	0.552042			9.6953	797.049		9.6953	806.399		9.68125	830.214		9.69322	844.932		9.68276	832.841
9.71481	937.588	0.497836	9.71481	1090.27	0.578908	9.68241	1015.62	0.53927	9.68043	1026.14	0.544856	9.68911	1025.32	0.544422			9.70722	791.161		9.70722	800.834		9.69315	821.344		9.70513	837.159		9.69466	826.733
9.72674	924.997	0.491151	9.72674	1072.81	0.569637	9.69429	990.82	0.526101	9.69231	1009.07	0.535791	9.701	1010.95	0.536787			9.71913	785.996		9.71913	797.275		9.70505	813.151		9.71705	829.453		9.70656	822.957
9.73866	913.995	0.485309	9.73866	1055.2	0.560284	9.70618	969.33	0.51469	9.7042	990.72	0.526048	9.7129	995.814	0.528753			9.73105	781.181		9.73105	792.386		9.71695	806.195		9.72897	823.521		9.71846	820.613
9.75059	904.03	0.480018	9.75059	1037.5	0.550887	9.71807	949.218	0.504011	9.71608	975.171	0.517792	9.72479	980.984	0.520878			9.74297	776.499		9.74297	788.476		9.72886	800.901		9.74088	817.784		9.73037	818.614
9.76252	895.126	0.47529	9.76252	1020.11	0.541653	9.72996	932.754	0.49527	9.72797	959.663	0.509558	9.73669	966.791	0.513342			9.75489	772.374		9.75489	783.066		9.74076	795.734		9.7528	813.685		9.74227	817.047
9.77445	887.119	0.471039	9.77445	1004.77	0.53351	9.74184	920.565	0.488798	9.73985	945.574	0.502077	9.74858	955.297	0.507239			9.76681	768.331		9.76681	779.54		9.75266	790.761		9.76471	809.494		9.75417	813.618
9.78637	880.014	0.467266	9.78637	990.224	0.525785	9.75373	910.464	0.483434	9.75174	932.213	0.494982	9.76048	943.721	0.501093			9.77872	764.884		9.77872	774.881		9.76456	785.482		9.77663	806.435		9.76607	809.661
9.7983	873.402	0.463755	9.7983	979.787	0.520243	9.76562	903.363	0.479664	9.76362	920.729	0.488885	9.77238	935.755	0.496863			9.79064	761.439		9.79064	770.73		9.77646	781.938		9.78854	803.121		9.77798	805.646
9.81023	867.088	0.460402	9.81023	971.31	0.515742	9.77751	899.867	0.477807	9.77551	911.518	0.483994	9.78427	928.303	0.492906			9.80256	758.6		9.80256	766.711		9.78836	777.858		9.80046	799.097		9.78988	802.291
9.82215	861.16	0.457255	9.82215	961.139	0.510341	9.78939	895.212	0.475336	9.78739	904.143	0.480078	9.79617	923.713	0.490469			9.81448	755.55		9.81448	764.663		9.80026	775.567		9.81237	795.501		9.80178	798.733
9.83408	855.695	0.454353	9.83408	951.477	0.505211	9.80128	892.421	0.473854	9.79928	900.112	0.477938	9.80806	919.322	0.488138			9.8264	753.185		9.8264	762.919		9.81216	772.249		9.82429	792.132		9.81368	797.353
9.84601	851.074	0.451899	9.84601	941.51	0.499919	9.81317	887.53	0.471257	9.81116	896.538	0.47604	9.81996	917.904	0.487385			9.83831	751.084		9.83831	763.115		9.82406	769.876		9.8362	788.224		9.82559	795.524
9.85794	846.738	0.449597	9.85794	931.911	0.494822	9.82506	880.499	0.467523	9.82305	894.76	0.475096	9.83185	917.646	0.487248			9.85023	749.423		9.85023	763.507		9.83596	765.742		9.84812	785.288		9.83749	793.701
9.86986	842.95	0.447586	9.86986	924.811	0.491052	9.83694	872.884	0.46348	9.83493	892.728	0.474017	9.84375	917.668	0.48726			9.86215	747.925		9.86215	763.441		9.84786	761.835		9.86004	782.657		9.84939	791.768
9.88179	839.243	0.445618	9.88179	918.21	0.487547	9.84883	864.448	0.459001	9.84682	889.483	0.472294	9.85565	918.338	0.487615			9.87407	746.542		9.87407	763.483		9.85976	758.373		9.87195	779.983		9.8613	790.542
9.89372	835.894	0.44384	9.89372	912.123	0.484315	9.86072	857.466	0.455294	9.8587	885.396	0.470124	9.86754	917.817	0.487338			9.88599	744.969		9.88599	763.118		9.87166	756.645		9.88387	777.547		9.8732	789.339
9.90565	832.653	0.442119	9.90565	906.26	0.481202	9.87261	851.921	0.452349	9.87059	879.813	0.467159	9.87944	915.911	0.486326			9.8979	743.272		9.8979	762.508		9.88356	755.163		9.89578	775.048		9.8851	788.604
9.91757	830.051	0.440737	9.91757	899.734	0.477737	9.88449	847.609	0.45006	9.88247	874.999	0.464603	9.89133	914.192	0.485414			9.90982	741.824		9.90982	762.41		9.89547	753.888		9.9077	773.142		9.897	788.847
9.9295	827.401	0.43933	9.9295	894.231	0.474815	9.89638	842.685	0.447445	9.89436	868.962	0.461397	9.90323	912.503	0.484517			9.92174	740.347		9.92174	762.378		9.90737	752.466		9.91961	772.492		9.90891	787.565
9.94143	824.926	0.438016	9.94143	888.383	0.471709	9.90827	838.637	0.445296	9.90624	864.937	0.45926	9.91512	912.062	0.484283			9.93366	739.078		9.93366	762.233		9.91927	749.862		9.93153	772.041		9.92081	786.626
9.95336	822.618	0.43679	9.95336	884.024	0.469395	9.92016	833.62	0.442632	9.91813	862.018	0.457711	9.92702	910.393	0.483396			9.94558	737.949		9.94558	762.269		9.93117	747.475		9.94344	771.56		9.93271	785.234
9.96528	820.397	0.435611	9.96528	878.45	0.466436	9.93204	830.085	0.440755	9.93001	859.851	0.45656	9.93892	907.717	0.481976			9.95749	736.777		9.95749	762.535		9.94307	746.049		9.95536	769.841		9.94461	783.498
9.97721	818.234	0.434462	9.97721	872.759	0.463414	9.94393	827.179	0.439212	9.9419	856.182	0.454612	9.95081	905.103	0.480587			9.96941	735.672		9.96941	762.174		9.95497	744.02		9.96727	768.722		9.95652	780.372
9.98914	816.24	0.433403	9.98914	868.025	0.4609	9.95582	824.856	0.437978	9.95378	853.594	0.453238	9.96271	901.239	0.478536			9.98133	734.748		9.98133	761.259		9.96687	742.764		9.97919	768.142		9.96842	777.526
10.0011	814.453	0.432454	10.0011	864.853	0.459216	9.96771	822.771	0.436871	9.96567	851.142	0.451935	9.9746	895.761	0.475627			9.99325	734.04		9.99325	760.61		9.97877	741.281		9.99111	767.621		9.98032	774.262
10.013	813.012	0.43169	10.013	861.309	0.457334	9.97959	820.172	0.435491	9.97755	850.405	0.451544	9.9865	892.449	0.473868			10.0052	733.335		10.0052	759.458		9.99067	740.307		10.003	767.383		9.99222	772.617
10.0249	811.777	0.431034	10.0249	860.112	0.456698	9.99148	816.685	0.43364	9.98944	849.116	0.45086	9.9984	889.221	0.472155			10.0171	732.735		10.0171	758.253		10.0026	739.501		10.0149	767.152		10.0041	770.901
10.0368	810.948	0.430594	10.0368	859.018	0.456118	10.0034	813.983	0.432205	10.0013	847.179	0.449831	10.0103	887.744	0.47137			10.029	732.036		10.029	757.27		10.0145	738.923		10.0269	766.215		10.016	770.629
10.0488	809.971	0.430075	10.0488	858.073	0.455616	10.0153	811.876	0.431087	10.0132	844.797	0.448566	10.0222	887.176	0.471069			10.0409	731.423		10.0409	756.108		10.0264	737.212		10.0388	764.702		10.0279	770.98
10.0607	809.009	0.429564	10.0607	855.364	0.454178	10.0271	810.077	0.430131	10.0251	842.052	0.447109	10.0341	887.721	0.471358			10.0528	730.855		10.0528	755.046		10.0383	735.977		10.0507	764.675		10.0398	771.61
10.0726	808.207	0.429138	10.0726	851.799	0.452285	10.039	809.393	0.429768	10.037	841.288	0.446704	10.046	887.871	0.471438			10.0648	730.471		10.0648	753.581		10.0502	733.986		10.0626	764.938		10.0517	771.992
10.0846	807.599	0.428816	10.0846	847.536	0.450021	10.0509	807.364	0.42869	10.0489	840.02	0.44603	10.0579	888.285	0.471657			10.0767	730.028		10.0767	751.848		10.0621	733.857		10.0745	765.602		10.0636	772.217
10.0965	806.882	0.428435	10.0965	843.973	0.448129	10.0628	807.766	0.428904	10.0608	841.397	0.446761	10.0698	890.333	0.472745			10.0886	729.668		10.0886	750.078		10.074	733.302		10.0864	765.21		10.0755	772.301
10.1084	805.932	0.42793	10.1084	840.642	0.44636	10.0747	807.252	0.428631	10.0726	843.605	0.447934	10.0817	891.62	0.473429			10.1005	729.101		10.1005	749.32		10.0859	734.708		10.0983	763.673		10.0874	773.066
10.1203	804.768	0.427312	10.1203	838.462	0.445203	10.0866	807.317	0.428666	10.0845	845.802	0.4491	10.0936	892.172	0.473721			10.1124	728.718		10.1124	748.398		10.0978	735.194		10.1103	762.869		10.0993	773.392
10.1323	803.438	0.426606	10.1323	836.485	0.444153	10.0985	807.776	0.42891	10.0964	844.794	0.448565	10.1055	893.313	0.474327			10.1243	728.171		10.1243	747.448		10.1097	736.938		10.1222	761.279		10.1112	773.472
10.1442	801.989	0.425836	10.1442	835.644	0.443707	10.1104	808.63	0.429363	10.1083	845.228	0.448795	10.1174	894.059	0.474723			10.1363	727.883		10.1363	747.18		10.1216	738.332		10.1341	760.991		10.1232	773.293
10.1561	800.779	0.425194	10.1561	834.862	0.443291	10.1222	809.48	0.429814	10.1202	844.172	0.448235	10.1292	895.388	0.475429			10.1482	727.536		10.1482	746.605		10.1335	739.021		10.146	761.193		10.1351	772.314
10.168	799.776	0.424662	10.168	835.059	0.443396	10.1341	811.659	0.430971	10.1321	842.926	0.447573	10.1411	894.75	0.475091			10.1601	727.336		10.1601	746.178		10.1454	740.126		10.1579	762.042		10.147	771.835
10.18	799.137	0.424322	10.18	834.799	0.443258	10.146	812.771	0.431561	10.1439	841.708	0.446927	10.153	894.086	0.474738			10.172	727.21		10.172	746.169		10.1573	740.341		10.1698	762.865		10.1589	771.483
10.1919	798.738	0.42411	10.1919	834.167	0.442922	10.1579	815.22	0.432862	10.1558	840.814	0.446452	10.1649	891.428	0.473327			10.1839	727.312		10.1839	746.732		10.1692	738.819		10.1818	763.624		10.1708	771.087
10.2038	798.406	0.423934	10.2038	833.464	0.442549	10.1698	814.959	0.432724	10.1677	839.717	0.445869	10.1768	888.617	0.471834			10.1959	727.496		10.1959	747.841		10.1811	736.865		10.1937	763.209		10.1827	769.486
10.2158	798.541	0.424006	10.2158	833.188	0.442402	10.1817	814.694	0.432582	10.1796	838.843	0.445405	10.1887	885.743	0.470308			10.2078	727.513		10.2078	748.687		10.193	735.082		10.2056	762.236		10.1946	768.73
10.2277	798.295	0.423875	10.2277	833.597	0.44262	10.1936	812.199	0.431258	10.1915	839.813	0.44592	10.2006	882.905	0.468801			10.2197	727.491		10.2197	749.549		10.2049	734.6		10.2175	760.625		10.2065	767.865
10.2396	798.329	0.423893	10.2396	833.776	0.442715	10.2055	811.315	0.430788	10.2034	839.51	0.445759	10.2125	880.298	0.467417			10.2316	727.31		10.2316	749.695		10.2168	733.52		10.2294	758.862		10.2184	768.245
10.2515	798.085	0.423764	10.2515	834.472	0.443085	10.2173	810.686	0.430454	10.2153	840.441	0.446254	10.2244	878.385	0.466401			10.2435	727.23		10.2435	749.048		10.2287	733.368		10.2413	757.657		10.2303	769.274
10.2635	797.897	0.423664	10.2635	834.617	0.443161	10.2292	810.894	0.430565	10.2271	840.6	0.446338	10.2363	877.448	0.465903			10.2554	727.266		10.2554	747.854		10.2406	734.042		10.2532	757.162		10.2422	771.008
10.2754	797.775	0.423599	10.2754	835.874	0.443829	10.2411	812.639	0.431491	10.239	840.756	0.446421	10.2482	876.935	0.465631			10.2674	727.419		10.2674	747.177		10.2525	735.477		10.2652	757.334		10.2541	772.054
10.2873	797.874	0.423651	10.2873	836.598	0.444213	10.253	813.6	0.432002	10.2509	838.983	0.445479	10.2601	876.826	0.465573			10.2793	727.663		10.2793	747.225		10.2644	736.518		10.2771	757.897		10.266	772.593
10.2992	798.051	0.423746	10.2992	839.461	0.445733	10.2649	813.866	0.432143	10.2628	836.926	0.444387	10.272	876.762	0.465539			10.2912	728.011		10.2912	747.523		10.2763	737.753		10.289	758.868		10.2779	772.333
10.3112	798.664	0.424071	10.3112	840.546	0.446309	10.2768	813.122	0.431748	10.2747	835.168	0.443454	10.2839	875.978	0.465123			10.3031	728.263		10.3031	748.61		10.2882	738.552		10.3009	759.172		10.2898	772.753
10.3231	799.201	0.424356	10.3231	842.558	0.447378	10.2887	812.561	0.43145	10.2866	834.484	0.443091	10.2958	876.659	0.465484			10.315	728.639		10.315	749.731		10.3001	738.426		10.3128	758.678		10.3017	772.161
10.335	800.131	0.42485	10.335	842.066	0.447116	10.3006	813.271	0.431827	10.2985	835.508	0.443634	10.3077	877.025	0.465679			10.327	729.112		10.327	752.155		10.312	738.734		10.3247	758.733		10.3136	772.278
10.347	800.691	0.425147	10.347	841.179	0.446645	10.3124	813.392	0.431891	10.3103	835.563	0.443664	10.3196	878.334	0.466374			10.3389	729.828		10.3389	754.208		10.3239	739.382		10.3367	758.72		10.3255	772.365
10.3589	801.585	0.425622	10.3589	838.872	0.44542	10.3243	813.286	0.431835	10.3222	835.432	0.443594	10.3315	880.451	0.467498			10.3508	730.682		10.3508	756.454		10.3358	739.467		10.3486	759.676		10.3374	771.778
10.3708	802.353	0.42603	10.3708	837.036	0.444446	10.3362	811.584	0.430931	10.3341	834.337	0.443012	10.3434	884.318	0.469551			10.3627	731.488		10.3627	756.698		10.3477	740.831		10.3605	760.65		10.3493	770.786
10.3827	803.221	0.426491	10.3827	834.831	0.443275	10.3481	811.148	0.4307	10.346	834.013	0.442841	10.3553	885.586	0.470225			10.3746	732.388		10.3746	756.325		10.3596	740.524		10.3724	762.246		10.3612	769.53
10.3947	804.22	0.427021	10.3947	833.243	0.442432	10.36	808.9	0.429506	10.3579	832.686	0.442136	10.3672	889.526	0.472317			10.3865	733.207		10.3865	755.674		10.3715	739.93		10.3843	762.481		10.3731	767.944
10.4066	805.093	0.427485	10.4066	832.971	0.442287	10.3719	808.276	0.429175	10.3698	832.95	0.442276	10.3791	890.595	0.472884			10.3985	733.994		10.3985	756.33		10.3834	740.307		10.3962	762.43		10.385	767.376
10.4185	806.379	0.428168	10.4185	834.041	0.442855	10.3838	807.298	0.428655	10.3816	832.071	0.441809	10.391	890.792	0.472989			10.4104	734.957		10.4104	756.794		10.3953	739.803		10.4081	762.08		10.3969	766.872
10.4304	807.763	0.428902	10.4304	835.218	0.44348	10.3957	807.422	0.428721	10.3935	832.067	0.441807	10.4029	890.837	0.473013			10.4223	735.842		10.4223	758.46		10.4072	741.592		10.4201	761.52		10.4088	769.074
10.4424	809.299	0.429718	10.4424	837.431	0.444655	10.4075	807.301	0.428657	10.4054	831.459	0.441485	10.4147	891.748	0.473497			10.4342	736.884		10.4342	759.837		10.4191	741.458		10.432	761.152		10.4207	770.749
10.4543	810.99	0.430616	10.4543	839.605	0.44581	10.4194	807.18	0.428593	10.4173	830.407	0.440926	10.4266	891.505	0.473368			10.4461	738.055		10.4461	761.308		10.431	741.964		10.4439	761.806		10.4326	773.127
10.4662	813.254	0.431818	10.4662	841.688	0.446916	10.4313	807.082	0.428541	10.4292	829.368	0.440374	10.4385	893.551	0.474454			10.458	739.185		10.458	762.22		10.4429	741.042		10.4558	763.593		10.4445	775.205
10.4782	815.698	0.433116	10.4782	845.052	0.448702	10.4432	806.883	0.428435	10.4411	830.516	0.440984	10.4504	895.575	0.475529			10.47	740.425		10.47	764.209		10.4548	740.242		10.4677	765.682		10.4564	776.979
10.4901	818.584	0.434648	10.4901	847.552	0.45003	10.4551	807.072	0.428536	10.453	832.207	0.441882	10.4623	897.71	0.476662			10.4819	741.723		10.4819	766.54		10.4667	739.608		10.4796	766.855		10.4683	778.997
10.502	821.995	0.436459	10.502	850.227	0.45145	10.467	808.472	0.429279	10.4648	835.461	0.443609	10.4742	900.86	0.478335			10.4938	743.157		10.4938	768.178		10.4786	740.614		10.4916	767.815		10.4802	779.372
10.5139	825.97	0.43857	10.5139	852.976	0.452909	10.4789	811.427	0.430848	10.4767	838.026	0.444971	10.4861	903.366	0.479665			10.5057	744.785		10.5057	771.142		10.4905	741.406		10.5035	767.281		10.4921	779.641
10.5259	830.355	0.440898	10.5259	854.309	0.453617	10.4908	813.258	0.43182	10.4886	840.12	0.446083	10.498	906.968	0.481578			10.5176	746.847		10.5176	772.52		10.5024	742.19		10.5154	766.579		10.504	780.529
10.5378	835.195	0.443468	10.5378	856.44	0.454749	10.5026	815.589	0.433058	10.5005	841.253	0.446685	10.5099	910.128	0.483256			10.5296	749.101		10.5296	774.55		10.5143	742.777		10.5273	766.594		10.5159	781.624
10.5497	840.494	0.446282	10.5497	857.434	0.455276	10.5145	817.666	0.434161	10.5124	842.405	0.447296	10.5218	913.6	0.4851			10.5415	751.841		10.5415	775.42		10.5262	744.194		10.5392	767.304		10.5278	784.29
10.5616	846.712	0.449583	10.5616	859.768	0.456516	10.5264	818.74	0.434731	10.5243	842.739	0.447474	10.5337	916.241	0.486502			10.5534	754.62		10.5534	778.092		10.5381	744.681		10.5511	767.668		10.5397	787.568
10.5736	853.528	0.453203	10.5736	862.421	0.457924	10.5383	819.824	0.435306	10.5362	843.425	0.447838	10.5456	919.756	0.488368			10.5653	757.655		10.5653	779.822		10.55	745.897		10.563	768.831		10.5516	791.701
10.5855	861.342	0.457352	10.5855	864.908	0.459245	10.5502	821.74	0.436324	10.548	844.485	0.448401	10.5575	925.01	0.491158			10.5772	760.747		10.5772	782.096		10.5619	746.195		10.575	770.56		10.5635	794.853
10.5974	869.824	0.461855	10.5974	866.831	0.460266	10.5621	824.927	0.438016	10.5599	845.326	0.448848	10.5694	931.816	0.494772			10.5891	764.603		10.5891	784.779		10.5738	747.277		10.5869	771.89		10.5755	797.17
10.6094	879.588	0.46704	10.6094	868.623	0.461218	10.574	826.289	0.43874	10.5718	847.421	0.44996	10.5813	939.625	0.498918			10.6011	768.468		10.6011	787.03		10.5857	746.784		10.5988	772.45		10.5874	798.506
10.6213	890.053	0.472596	10.6213	871.025	0.462493	10.5859	826.631	0.438921	10.5837	850.714	0.451709	10.5932	946.313	0.502469			10.613	773.221		10.613	789.329		10.5976	747.505		10.6107	772.644		10.5993	800.556
10.6332	902.675	0.479298	10.6332	874.428	0.4643	10.5977	826.816	0.439019	10.5956	855.523	0.454262	10.6051	955.046	0.507106			10.6249	777.885		10.6249	791.67		10.6095	748.164		10.6226	773.729		10.6112	802.73
10.6451	916.638	0.486713	10.6451	879.462	0.466973	10.6096	826.713	0.438965	10.6075	860.26	0.456777	10.617	963.27	0.511473			10.6368	783.497		10.6368	795.516		10.6214	749.09		10.6345	776.973		10.6231	806.262
10.6571	932.432	0.495099	10.6571	885.584	0.470224	10.6215	827.695	0.439486	10.6194	864.364	0.458956	10.6289	973.74	0.517032			10.6487	789.385		10.6487	800.519		10.6333	750.457		10.6465	781.135		10.635	811.524
10.669	950.267	0.504569	10.669	892.05	0.473657	10.6334	829.801	0.440604	10.6312	869.058	0.461449	10.6408	983.36	0.52214			10.6607	796.133		10.6607	805.88		10.6452	751.872		10.6584	786.75		10.6469	816.67
10.6809	969.963	0.515027	10.6809	900.283	0.478029	10.6453	832.611	0.442096	10.6431	872.872	0.463474	10.6527	993.987	0.527783			10.6726	803.422		10.6726	810.492		10.6571	754.231		10.6703	792.961		10.6588	821.656
10.6928	991.356	0.526386	10.6928	909.369	0.482853	10.6572	835.838	0.44381	10.655	877.462	0.465911	10.6646	1003.81	0.533			10.6845	811.637		10.6845	814.346		10.669	757.079		10.6822	798.841		10.6707	826.343
10.7048	1013.23	0.538002	10.7048	919.276	0.488113	10.6691	840.448	0.446257	10.6669	881.835	0.468233	10.6765	1017.29	0.540157			10.6964	820.435		10.6964	818.378		10.6809	760.852		10.6941	802.251		10.6826	830.486
10.7167	1036.87	0.550555	10.7167	928.556	0.493041	10.681	844.622	0.448473	10.6788	887.501	0.471242	10.6883	1031.7	0.547805			10.7083	829.456		10.7083	823.164		10.6928	763.986		10.706	806.477		10.6945	834.411
10.7286	1060.08	0.562875	10.7286	937.626	0.497856	10.6928	851.115	0.451921	10.6907	894.122	0.474757	10.7002	1048.89	0.556933			10.7202	839.092		10.7202	829.45		10.7047	767.83		10.7179	808.516		10.7064	841.972
10.7406	1084.97	0.576092	10.7406	947.953	0.50334	10.7047	858.321	0.455748	10.7025	902.922	0.47943	10.7121	1068.85	0.567531			10.7322	848.263		10.7322	835.669		10.7166	772.448		10.7299	812.353		10.7183	850.622
10.7525	1109.71	0.589231	10.7525	958.761	0.509079	10.7166	866.984	0.460347	10.7144	913.745	0.485176	10.724	1087.83	0.577613			10.7441	857.96		10.7441	843.501		10.7285	778.153		10.7418	815.371		10.7302	860.613
10.7644	1135.41	0.602873	10.7644	968.725	0.51437	10.7285	874.436	0.464304	10.7263	925.085	0.491197	10.7359	1110.6	0.589702			10.756	867.087		10.756	850.972		10.7404	783.775		10.7537	819.922		10.7421	871.781
10.7763	1159.31	0.615566	10.7763	979.042	0.519848	10.7404	883.863	0.46931	10.7382	937.824	0.497962	10.7478	1129.79	0.599893			10.7679	875.708		10.7679	857.323		10.7523	788.743		10.7656	823.854		10.754	880.315
10.7883	1182.6	0.62793	10.7883	989.177	0.525229	10.7523	893.485	0.474419	10.7501	951.165	0.505046	10.7597	1152.3	0.611843			10.7798	883.403		10.7798	862.511		10.7642	792.4		10.7775	828.236		10.7659	886.491
10.8002	1202.9	0.63871	10.8002	1002.12	0.532102	10.7642	902.336	0.479119	10.762	966.075	0.512962	10.7716	1169.37	0.620909			10.7918	890.267		10.7918	866.57		10.7761	795.645		10.7894	833.562		10.7778	891.042
10.8121	1221.63	0.648656	10.8121	1014.34	0.538592	10.7761	911.705	0.484093	10.7739	978.787	0.519712	10.7835	1186.75	0.630133			10.8037	896.493		10.8037	870.254		10.788	798.804		10.8014	838.641		10.7897	896.314
10.8241	1237.25	0.656948	10.8241	1029.35	0.54656	10.7879	923.951	0.490595	10.7857	995.739	0.528713	10.7954	1198.17	0.636198			10.8156	901.906		10.8156	873.579		10.7999	802.407		10.8133	844.407		10.8016	901.229
10.836	1248.92	0.663147	10.836	1041.32	0.552915	10.7998	938.295	0.498212	10.7976	1010.36	0.536476	10.8073	1207.08	0.640933			10.8275	906.742		10.8275	875.886		10.8118	808.239		10.8252	851.135		10.8135	906.302
10.8479	1256.23	0.667027	10.8479	1054.35	0.559832	10.8117	952.294	0.505645	10.8095	1026.62	0.545109	10.8192	1214.86	0.645059			10.8394	910.247		10.8394	878.6		10.8237	812.793		10.8371	857.295		10.8254	910.59
10.8598	1259.34	0.668679	10.8598	1064.64	0.565297	10.8236	967.907	0.513935	10.8214	1042.31	0.553442	10.8311	1219.28	0.647407			10.8513	912.493		10.8513	879.917		10.8356	818.943		10.849	863.386		10.8373	914.501
10.8718	1258.21	0.668079	10.8718	1075.94	0.571299	10.8355	981.417	0.521109	10.8333	1058.18	0.561868	10.843	1225.52	0.650722			10.8633	913.139		10.8633	881.969		10.8475	825.23		10.8609	868.905		10.8492	916.709
10.8837	1253.11	0.66537	10.8837	1084.55	0.575867	10.8474	993.748	0.527656	10.8452	1074.02	0.570278	10.8549	1226.28	0.651124			10.8752	912.303		10.8752	882.525		10.8594	832.387		10.8728	874.41		10.8611	919.874
10.8956	1243.49	0.660263	10.8956	1092.62	0.580153	10.8593	1005.95	0.534137	10.8571	1089.21	0.578343	10.8668	1228.9	0.652518			10.8871	910.09		10.8871	883.19		10.8713	839.102		10.8848	878.988		10.873	921.557
10.9075	1230.84	0.653545	10.9075	1097.22	0.582598	10.8712	1016.92	0.539962	10.8689	1103.02	0.585674	10.8787	1225.37	0.650644			10.899	906.427		10.899	881.582		10.8832	844.332		10.8967	882.583		10.8849	923.193
10.9195	1214.33	0.64478	10.9195	1102.59	0.58545	10.883	1027.3	0.545471	10.8808	1113.21	0.591085	10.8906	1221.1	0.648375			10.9109	901.224		10.9109	879.379		10.8951	846.928		10.9086	884.912		10.8968	922.957
10.9314	1195.61	0.634839	10.9314	1102.34	0.585316	10.8949	1033.18	0.548594	10.8927	1118.13	0.5937	10.9025	1211.1	0.643065			10.9229	894.579		10.9229	875.984		10.907	847.318		10.9205	885.926		10.9087	920.68
10.9433	1174.51	0.623638	10.9433	1102.38	0.585336	10.9068	1037.54	0.550907	10.9046	1119.84	0.594606	10.9144	1199.78	0.637052			10.9348	886.736		10.9348	871.177		10.9189	847.822		10.9324	885.655		10.9206	917.057
10.9553	1151.79	0.611573	10.9553	1099.49	0.583802	10.9187	1042.9	0.553757	10.9165	1118.14	0.593703	10.9263	1184.64	0.629015			10.9467	878.193		10.9467	866.071		10.9308	846.587		10.9443	885.039		10.9325	911.168
10.9672	1128.15	0.599021	10.9672	1096.26	0.582086	10.9306	1047.57	0.556234	10.9284	1117.15	0.593181	10.9382	1168.55	0.620474			10.9586	869.525		10.9586	858.969		10.9427	846.958		10.9563	884.028		10.9444	904.628
10.9791	1103.56	0.585964	10.9791	1090.8	0.57919	10.9425	1051.96	0.558564	10.9402	1115.32	0.592207	10.9501	1150.51	0.610894			10.9705	861.049		10.9705	851.647		10.9546	846.15		10.9682	882.82		10.9563	899.451
10.991	1079.9	0.573402	10.991	1086.78	0.577051	10.9544	1055.04	0.560199	10.9521	1111.34	0.590092	10.962	1132.37	0.60126			10.9824	852.129		10.9824	842.766		10.9665	845.181		10.9801	879.744		10.9682	894.601
11.003	1055.71	0.560554	11.003	1081.39	0.574194	10.9663	1054.84	0.560097	10.964	1106.78	0.587673	10.9738	1114.71	0.591885			10.9944	843.269		10.9944	836.09		10.9784	842.159		10.992	877.184		10.9801	889.877
11.0149	1033.2	0.548606	11.0149	1076.98	0.571852	10.9781	1051.64	0.558397	10.9759	1098.71	0.583389	10.9857	1096.98	0.582469			11.0063	834.095		11.0063	828.026		10.9903	839.578		11.0039	872.64		10.992	884.958
11.0268	1011.02	0.536827	11.0268	1069.19	0.567713	10.99	1047.7	0.556305	10.9878	1091.53	0.579578	10.9976	1080.56	0.573751			11.0182	825.318		11.0182	823.105		11.0022	836.641		11.0158	867.051		11.0039	878.003
11.0387	990.484	0.525923	11.0387	1060.48	0.563091	11.0019	1041.17	0.552836	10.9997	1080.76	0.573859	11.0095	1064.14	0.565033			11.0301	816.645		11.0301	816.785		11.0141	833.517		11.0277	861.414		11.0158	870.617
11.0507	971.081	0.515621	11.0507	1050.84	0.557969	11.0138	1033.23	0.54862	11.0116	1070.32	0.568312	11.0214	1048.43	0.556688			11.042	808.646		11.042	812.389		11.026	828.994		11.0397	855.557		11.0277	862.139
11.0626	952.516	0.505763	11.0626	1040.93	0.55271	11.0257	1021.92	0.542617	11.0234	1057.48	0.561494	11.0333	1033.39	0.548707			11.0539	800.87		11.0539	806.846		11.0379	823.649		11.0516	850.734		11.0397	853.795
11.0745	935.44	0.496696	11.0745	1030.64	0.547247	11.0376	1009.02	0.535766	11.0353	1045.84	0.555315	11.0452	1018.33	0.540707			11.0659	793.387		11.0659	802.69		11.0498	817.139		11.0635	845.415		11.0516	844.519
11.0865	919.554	0.488261	11.0865	1019.79	0.541481	11.0495	997.459	0.529626	11.0472	1031.9	0.547915	11.0571	1003.56	0.532864			11.0778	786.5		11.0778	798.187		11.0617	811.009		11.0754	839.797		11.0635	836.313
11.0984	905.661	0.480884	11.0984	1009.58	0.536061	11.0614	984.451	0.52272	11.0591	1020.2	0.541703	11.069	988.92	0.525092			11.0897	779.837		11.0897	792.647		11.0736	803.924		11.0873	832.581		11.0754	827.739
11.1103	892.568	0.473932	11.1103	998.827	0.530353	11.0732	973.277	0.516786	11.071	1005.93	0.534122	11.0809	975.654	0.518049			11.1016	774.224		11.1016	788.046		11.0855	797.286		11.0992	827.157		11.0873	821.614
11.1222	881.37	0.467986	11.1222	989.146	0.525212	11.0851	960.048	0.509762	11.0829	992.036	0.526747	11.0928	962.36	0.51099			11.1135	768.78		11.1135	783.902		11.0974	790.488		11.1112	820.36		11.0992	816.24
11.1342	870.819	0.462384	11.1342	978.724	0.519679	11.097	944.816	0.501674	11.0948	978.758	0.519696	11.1047	950.857	0.504882			11.1255	764.262		11.1255	781.741		11.1093	785.21		11.1231	814.825		11.1111	812.291
11.1461	861.539	0.457456	11.1461	971.643	0.515918	11.1089	931.121	0.494402	11.1066	965.83	0.512832	11.1166	941.618	0.499976			11.1374	760.016		11.1374	779.133		11.1212	781.536		11.135	809.772		11.123	807.162
11.158	853.198	0.453027	11.158	963.45	0.511569	11.1208	918.422	0.48766	11.1185	952.958	0.505997	11.1285	931.686	0.494703			11.1493	756.477		11.1493	777.215		11.1331	778.352		11.1469	804.899		11.1349	803.238
11.1699	845.328	0.448849	11.1699	956.285	0.507764	11.1327	908.549	0.482417	11.1304	940.091	0.499166	11.1404	921.333	0.489206			11.1612	753.242		11.1612	774.511		11.145	774.913		11.1588	800.198		11.1468	799.454
11.1819	838.279	0.445106	11.1819	949.933	0.504391	11.1446	898.225	0.476936	11.1423	927.561	0.492512	11.1523	913.274	0.484926			11.1731	750.362		11.1731	773.042		11.1569	771.907		11.1707	797.628		11.1587	796.373
11.1938	831.812	0.441672	11.1938	942.869	0.50064	11.1565	891	0.473099	11.1542	914.802	0.485737	11.1642	905.325	0.480705			11.185	747.793		11.185	771.794		11.1688	768.274		11.1827	794.838		11.1706	794.736
11.2057	825.88	0.438522	11.2057	935.784	0.496879	11.1683	882.857	0.468776	11.1661	904.998	0.480532	11.1761	899.14	0.477422			11.197	745.349		11.197	770.693		11.1807	765.361		11.1946	793.39		11.1825	793.481
11.2177	820.708	0.435776	11.2177	926.571	0.491986	11.1802	876.745	0.46553	11.178	896.576	0.47606	11.188	893.893	0.474635			11.2089	743.23		11.2089	768.387		11.1926	762.53		11.2065	792.065		11.1944	791.659
11.2296	816.099	0.433329	11.2296	919.23	0.488089	11.1921	871.037	0.462499	11.1898	890.092	0.472617	11.1999	890.868	0.473029			11.2208	741		11.2208	766.315		11.2045	761.222		11.2184	789.306		11.2063	790.655
11.2415	812.065	0.431186	11.2415	910.347	0.483372	11.204	864.459	0.459006	11.2017	885.093	0.469963	11.2118	887.378	0.471176			11.2327	739.42		11.2327	763.557		11.2164	758.953		11.2303	787.111		11.2182	789.124
11.2534	808.312	0.429194	11.2534	904.646	0.480345	11.2159	858.699	0.455948	11.2136	880.918	0.467746	11.2237	884.885	0.469852			11.2446	737.925		11.2446	761.75		11.2283	758.357		11.2422	784.667		11.2301	787.939
11.2654	804.897	0.427381	11.2654	897.557	0.476581	11.2278	852.542	0.452679	11.2255	877.453	0.465906	11.2356	881.997	0.468319			11.2566	736.738		11.2566	760.497		11.2402	757.617		11.2541	780.843		11.242	786.279
11.2773	801.871	0.425774	11.2773	892.532	0.473913	11.2397	845.959	0.449183	11.2374	874.662	0.464424	11.2475	879.205	0.466836			11.2685	735.562		11.2685	759.498		11.2522	755.966		11.2661	778.191		11.2539	784.491
11.2892	799.168	0.424339	11.2892	887.322	0.471146	11.2516	838.789	0.445376	11.2493	871.18	0.462575	11.2593	875.449	0.464842			11.2804	734.452		11.2804	757.544		11.2641	753.882		11.278	775.378		11.2658	783.14
11.3011	796.527	0.422936	11.3011	882.086	0.468366	11.2634	833.372	0.4425	11.2611	867.55	0.460648	11.2712	871.789	0.462899			11.2923	733.396		11.2923	755.652		11.276	751.034		11.2899	773.398		11.2777	781.099
11.3131	794.182	0.421691	11.3131	876.754	0.465535	11.2753	829.379	0.44038	11.273	863.704	0.458606	11.2831	870.562	0.462247			11.3042	732.196		11.3042	753.317		11.2879	749.219		11.3018	771.756		11.2896	779.811
11.325	791.9	0.42048	11.325	871.16	0.462565	11.2872	826.171	0.438677	11.2849	860.148	0.456718	11.295	867.708	0.460732			11.3161	731.17		11.3161	751.271		11.2998	746.663		11.3137	771.55		11.3015	777.77
11.3369	789.759	0.419343	11.3369	866.344	0.460008	11.2991	824.228	0.437645	11.2968	854.748	0.45385	11.3069	867.918	0.460843			11.3281	730.032		11.3281	749.634		11.3117	744.846		11.3256	771.922		11.3134	775.851
11.3489	787.654	0.418225	11.3489	860.972	0.457155	11.311	821.016	0.435939	11.3087	850.017	0.451338	11.3188	866.056	0.459855			11.34	729.102		11.34	749.307		11.3236	742.815		11.3376	772.179		11.3253	774.05
11.3608	785.696	0.417185	11.3608	856.862	0.454973	11.3229	819.748	0.435266	11.3206	846.306	0.449368	11.3307	865.425	0.45952			11.3519	727.873		11.3519	748.586		11.3355	741.485		11.3495	771.799		11.3372	772.967
11.3727	783.529	0.416035	11.3727	851.684	0.452224	11.3348	817.816	0.43424	11.3325	842.69	0.447448	11.3426	864.446	0.459			11.3638	727.029		11.3638	749.107		11.3474	741.152		11.3614	769.914		11.3491	771.473
11.3846	781.434	0.414923	11.3846	848.312	0.450433	11.3467	816.596	0.433593	11.3443	840.767	0.446427	11.3545	864.407	0.458979			11.3757	726.056		11.3757	749.118		11.3593	741.009		11.3733	767.754		11.361	769.757
11.3966	779.425	0.413856	11.3966	845.075	0.448714	11.3585	813.844	0.432131	11.3562	838.979	0.445477	11.3664	864.059	0.458794			11.3877	725.252		11.3877	749.514		11.3712	741.044		11.3852	765.034		11.3729	769.883
11.4085	777.568	0.41287	11.4085	842.043	0.447104	11.3704	810.853	0.430543	11.3681	838.212	0.44507	11.3783	864.297	0.458921			11.3996	724.323		11.3996	749.654		11.3831	740.829		11.3971	763.562		11.3848	769.683
11.4204	776.185	0.412135	11.4204	838.688	0.445323	11.3823	807.204	0.428606	11.38	836.133	0.443966	11.3902	863.651	0.458578			11.4115	723.522		11.4115	749.255		11.395	739.637		11.409	762.108		11.3967	769.866
11.4323	775.133	0.411576	11.4323	836.196	0.444	11.3942	803.527	0.426653	11.3919	834.935	0.44333	11.4021	863.937	0.458729			11.4234	722.716		11.4234	748.26		11.4069	737.848		11.421	761.155		11.4086	769.869
11.4443	774.316	0.411143	11.4443	832.713	0.44215	11.4061	802.397	0.426053	11.4038	833.604	0.442624	11.414	863.807	0.458661			11.4353	722.076		11.4353	747.856		11.4188	736.594		11.4329	759.837		11.4205	769.32
11.4562	773.596	0.41076	11.4562	830.591	0.441024	11.418	801.413	0.425531	11.4157	832.464	0.442018	11.4259	863.247	0.458363			11.4472	721.63		11.4472	746.877		11.4307	735.991		11.4448	759.197		11.4324	768.953
11.4681	773.099	0.410497	11.4681	827.506	0.439386	11.4299	801.558	0.425608	11.4275	831.585	0.441551	11.4378	862.053	0.457729			11.4592	721.295		11.4592	746.548		11.4426	735.242		11.4567	758.583		11.4443	768.343
11.4801	772.427	0.41014	11.4801	825.551	0.438347	11.4418	800.885	0.425251	11.4394	830.128	0.440778	11.4497	859.591	0.456422			11.4711	721.086		11.4711	745.858		11.4545	735.643		11.4686	758.512		11.4562	768.613
11.492	771.629	0.409716	11.492	824.758	0.437926	11.4536	800.937	0.425278	11.4513	827.579	0.439424	11.4616	857.476	0.455299			11.483	720.958		11.483	745.229		11.4664	735.234		11.4805	758.383		11.4681	769.084
11.5039	770.667	0.409205	11.5039	824.442	0.437759	11.4655	800.37	0.424977	11.4632	826.6	0.438905	11.4735	853.623	0.453253			11.4949	720.931		11.4949	745.008		11.4783	734.675		11.4925	758.022		11.48	770.129
11.5158	769.917	0.408807	11.5158	823.964	0.437505	11.4774	800.725	0.425165	11.4751	825.202	0.438162	11.4854	850.189	0.45143			11.5068	720.856		11.5068	744.562		11.4902	734.369		11.5044	757.329		11.4919	769.863
11.5278	769.149	0.408399	11.5278	823.976	0.437511	11.4893	799.63	0.424584	11.487	825.004	0.438057	11.4973	847.459	0.44998			11.5188	720.673		11.5188	744.632		11.5021	732.749		11.5163	757.019		11.5039	770.101
11.5397	768.666	0.408143	11.5397	823.568	0.437294	11.5012	798.876	0.424184	11.4988	823.508	0.437263	11.5092	845.939	0.449173			11.5307	720.477		11.5307	744.337		11.514	731.859		11.5282	755.763		11.5158	768.133
11.5516	768.265	0.40793	11.5516	823.953	0.437499	11.5131	795.972	0.422641	11.5107	823.345	0.437176	11.5211	844.873	0.448607			11.5426	720.254		11.5426	744.4		11.5259	731.152		11.5401	755.725		11.5277	766.932
11.5635	767.754	0.407659	11.5635	824.252	0.437658	11.525	794.7	0.421966	11.5226	821.843	0.436379	11.5329	844.792	0.448564			11.5545	720.042		11.5545	744.766		11.5378	732.125		11.552	755.434		11.5396	764.843
11.5755	767.315	0.407426	11.5755	824.829	0.437964	11.5369	793.847	0.421513	11.5345	821.164	0.436018	11.5448	844.425	0.448369			11.5664	719.962		11.5664	745.51		11.5497	732.663		11.5639	755.965		11.5515	762.114
11.5874	766.947	0.40723	11.5874	824.654	0.437871	11.5487	794.758	0.421997	11.5464	819.676	0.435228	11.5567	844.464	0.44839			11.5783	719.883		11.5783	745.547		11.5616	733.4		11.5759	757.113		11.5634	760.516
11.5993	766.635	0.407064	11.5993	823.448	0.437231	11.5606	795.785	0.422543	11.5583	819.105	0.434925	11.5686	843.404	0.447827			11.5903	719.792		11.5903	745.387		11.5735	733.023		11.5878	757.903		11.5753	758.853
11.6113	766.389	0.406934	11.6113	821.559	0.436228	11.5725	796.745	0.423052	11.5702	818.065	0.434372	11.5805	842.955	0.447589			11.6022	719.57		11.6022	745.008		11.5854	732.824		11.5997	758.013		11.5872	758.424
11.6232	766.251	0.406861	11.6232	820.94	0.435899	11.5844	796.411	0.422875	11.582	817.73	0.434195	11.5924	842.546	0.447371			11.6141	719.295		11.6141	745.003		11.5973	732.107		11.6116	758.733		11.5991	758.492
11.6351	766.059	0.406759	11.6351	821.101	0.435985	11.5963	796.127	0.422724	11.5939	817.135	0.433879	11.6043	842.406	0.447297			11.626	718.999		11.626	745.279		11.6092	731.39		11.6235	758.604		11.611	758.203
11.647	766.064	0.406762	11.647	821.838	0.436376	11.6082	795.085	0.422171	11.6058	816.025	0.433289	11.6162	841.409	0.446768			11.6379	718.842		11.6379	745.561		11.6211	731.288		11.6354	757.709		11.6229	756.858
11.659	765.888	0.406668	11.659	821.91	0.436414	11.6201	794.611	0.421919	11.6177	814.924	0.432705	11.6281	841.046	0.446575			11.6499	718.744		11.6499	745.657		11.633	731.872		11.6474	756.571		11.6348	757.176
11.6709	765.683	0.406559	11.6709	820.65	0.435745	11.632	793.217	0.421179	11.6296	814.031	0.432231	11.64	839.842	0.445936			11.6618	718.784		11.6618	745.823		11.6449	733.183		11.6593	756.213		11.6467	756.9
11.6828	765.393	0.406405	11.6828	819.554	0.435163	11.6439	792.318	0.420702	11.6415	813.339	0.431863	11.6519	839.845	0.445937			11.6737	718.686		11.6737	745.483		11.6568	734.936		11.6712	755.549		11.6586	757.118
11.6947	765.203	0.406304	11.6947	817.476	0.43406	11.6557	791.143	0.420078	11.6534	812.571	0.431455	11.6638	839.706	0.445863			11.6856	718.631		11.6856	745.415		11.6687	737.222		11.6831	755.653		11.6705	757.602
11.7067	765.086	0.406242	11.7067	815.435	0.432976	11.6676	790.723	0.419854	11.6652	811.603	0.430941	11.6757	840.081	0.446062			11.6975	718.379		11.6975	745.118		11.6806	739.261		11.695	755.374		11.6824	758.269
11.7186	765.109	0.406254	11.7186	812.969	0.431667	11.6795	790.609	0.419794	11.6771	811.25	0.430754	11.6876	841.38	0.446752			11.7094	718.079		11.7094	745.636		11.6925	740.046		11.7069	755.092		11.6943	758.595
11.7305	765.273	0.406342	11.7305	811.77	0.43103	11.6914	791.837	0.420446	11.689	811.153	0.430702	11.6995	842.935	0.447578			11.7214	717.764		11.7214	746.243		11.7044	739.655		11.7188	754.902		11.7062	758.704
11.7425	765.645	0.406539	11.7425	810.786	0.430508	11.7033	792.283	0.420683	11.7009	811.131	0.430691	11.7114	843.645	0.447955			11.7333	717.645		11.7333	747.44		11.7163	739.07		11.7308	754.475		11.7181	757.92
11.7544	765.87	0.406659	11.7544	811.147	0.430699	11.7152	793.74	0.421457	11.7128	810.028	0.430105	11.7233	844.38	0.448345			11.7452	717.451		11.7452	748.135		11.7282	738.383		11.7427	754.494		11.73	757.183
11.7663	765.986	0.40672	11.7663	811.012	0.430627	11.7271	794.69	0.421961	11.7247	809.096	0.42961	11.7352	845.333	0.448851			11.7571	717.375		11.7571	749.056		11.7401	738.271		11.7546	754.446		11.7419	757.022
11.7782	766.095	0.406778	11.7782	811.97	0.431136	11.739	794.177	0.421689	11.7366	807.888	0.428969	11.7471	844.617	0.448471			11.769	717.308		11.769	749.151		11.752	737.966		11.7665	755.207		11.7538	757.611
11.7902	766.059	0.406759	11.7902	812.467	0.4314	11.7508	793.423	0.421288	11.7484	806.399	0.428178	11.759	845.046	0.448699			11.7809	717.436		11.7809	749.616		11.7639	737.582		11.7784	755.903		11.7657	758.739
11.8021	766.041	0.406749	11.8021	813.407	0.431899	11.7627	791.54	0.420288	11.7603	806.579	0.428274	11.7709	843.8	0.448037			11.7929	717.528		11.7929	749.587		11.7758	735.964		11.7903	756.866		11.7776	759.623
11.814	765.892	0.40667	11.814	813.618	0.432012	11.7746	790.511	0.419742	11.7722	807.969	0.429012	11.7828	844.229	0.448265			11.8048	717.629		11.8048	749.549		11.7877	735.021		11.8023	757.136		11.7895	760.127
11.8259	765.814	0.406629	11.8259	813.518	0.431958	11.7865	789.048	0.418965	11.7841	809.448	0.429797	11.7947	845.728	0.449061			11.8167	717.607		11.8167	748.537		11.7996	734.476		11.8142	757.648		11.8014	760.1
11.8379	765.59	0.40651	11.8379	813.714	0.432062	11.7984	788.214	0.418523	11.796	811.364	0.430815	11.8066	848.492	0.450528			11.8286	717.626		11.8286	748.612		11.8115	734.576		11.8261	756.754		11.8133	759.522
11.8498	765.569	0.406498	11.8498	813.624	0.432014	11.8103	788.136	0.418481	11.8079	811.995	0.43115	11.8184	849.764	0.451204			11.8405	717.47		11.8405	748.429		11.8234	734.923		11.838	755.525		11.8252	758.869
11.8617	765.517	0.406471	11.8617	813.801	0.432108	11.8222	788.123	0.418474	11.8197	812.67	0.431508	11.8303	851.009	0.451865			11.8525	717.232		11.8525	747.811		11.8353	734.518		11.8499	753.873		11.8371	759.223
11.8737	765.539	0.406482	11.8737	813.015	0.431691	11.8341	787.364	0.418071	11.8316	812.39	0.431359	11.8422	850.696	0.451699			11.8644	717.005		11.8644	748		11.8472	734.447		11.8618	753.279		11.849	760.197
11.8856	765.598	0.406514	11.8856	811.649	0.430966	11.8459	787.466	0.418125	11.8435	812.312	0.431318	11.8541	850.168	0.451418			11.8763	716.945		11.8763	748.184		11.8591	734.19		11.8737	752.632		11.8609	760.262
11.8975	765.59	0.40651	11.8975	809.621	0.429889	11.8578	786.84	0.417793	11.8554	813.174	0.431775	11.866	849.343	0.450981			11.8882	716.889		11.8882	748.139		11.871	734.163		11.8857	752.828		11.8728	760.947
11.9094	765.463	0.406442	11.9094	808.612	0.429353	11.8697	785.614	0.417142	11.8673	813.615	0.43201	11.8779	849.34	0.450979			11.9001	717.011		11.9001	748.101		11.8829	734.529		11.8976	752.515		11.8847	760.605
11.9214	765.188	0.406296	11.9214	808.144	0.429105	11.8816	784.84	0.416731	11.8792	814.556	0.432509	11.8898	848.461	0.450512			11.912	717.067		11.912	748.5		11.8948	735.142		11.9095	751.982		11.8966	761.047
11.9333	764.775	0.406077	11.9333	807.213	0.428611	11.8935	784.469	0.416534	11.8911	816.232	0.4334	11.9017	848.821	0.450703			11.924	717.07		11.924	749.481		11.9067	735.046		11.9214	750.67		11.9085	761.606
11.9452	764.338	0.405845	11.9452	807.05	0.428524	11.9054	784.501	0.416551	11.9029	816.006	0.43328	11.9136	847.66	0.450087			11.9359	717.007		11.9359	750.391		11.9186	735.512		11.9333	751.248		11.9204	762.499
11.9571	764.045	0.405689	11.9571	806.574	0.428271	11.9173	786.128	0.417415	11.9148	816.739	0.433668	11.9255	847.32	0.449906			11.9478	716.879		11.9478	751.322		11.9305	735.716		11.9452	751.85		11.9323	762.403
11.9691	763.836	0.405578	11.9691	807.01	0.428502	11.9292	788.128	0.418477	11.9267	816.726	0.433662	11.9374	845.478	0.448928			11.9597	716.743		11.9597	751.012		11.9424	735.697		11.9572	753.154		11.9442	762.369
11.981	763.696	0.405504	11.981	808.056	0.429058	11.941	790.795	0.419893	11.9386	816.596	0.433592	11.9493	845.061	0.448707			11.9716	716.76		11.9716	750.832		11.9543	735.403		11.9691	753.268		11.9562	762.298
11.9929	763.619	0.405463	11.9929	810.235	0.430215	11.9529	791.676	0.420361	11.9505	817.347	0.433991	11.9612	842.668	0.447436			11.9836	716.727		11.9836	749.967		11.9662	735.015		11.981	753.836		11.9681	763.536
12.0049	763.3	0.405294	12.0049	812.003	0.431154	11.9648	792.5	0.420798	11.9624	818.244	0.434467	11.9731	842.701	0.447453			11.9955	716.744		11.9955	749.633		11.9781	735.337		11.9929	754.12		11.98	764.31
12.0168	762.945	0.405105	12.0168	813.852	0.432136	11.9767	792.295	0.420689	11.9743	819.87	0.435331	11.985	841.288	0.446703			12.0074	716.704		12.0074	749.405		11.99	735.052		12.0048	754.612		11.9919	765.812
12.0287	762.589	0.404916	12.0287	815.169	0.432835	11.9886	791.22	0.420118	11.9861	821.773	0.436341	11.9969	841.287	0.446703			12.0193	716.717		12.0193	749.89		12.0019	734.651		12.0167	753.871		12.0038	765.815
12.0406	762.239	0.40473	12.0406	816.137	0.433349	12.0005	789.953	0.419446	11.998	822.938	0.43696	12.0088	840.462	0.446265			12.0312	716.646		12.0312	749.599		12.0138	734.575		12.0286	752.34		12.0157	766.035
12.0526	761.97	0.404588	12.0526	816.226	0.433396	12.0124	789.568	0.419241	12.0099	823.243	0.437122	12.0207	840.402	0.446233			12.0431	716.543		12.0431	749.775		12.0257	733.634		12.0406	750.025		12.0276	765.864
12.0645	761.538	0.404358	12.0645	815.878	0.433212	12.0243	788.328	0.418583	12.0218	822.824	0.436899	12.0326	840.478	0.446273			12.0551	716.384		12.0551	749.937		12.0376	734.265		12.0525	747.922		12.0395	766.517
12.0764	761.06	0.404104	12.0764	816.091	0.433325	12.0361	788.08	0.418451	12.0337	821.394	0.43614	12.0445	841.851	0.447002			12.067	716.19		12.067	750.264		12.0495	733.417		12.0644	745.862		12.0514	767.494
12.0883	760.538	0.403827	12.0883	817.387	0.434012	12.048	787.381	0.41808	12.0456	820.209	0.435511	12.0564	843.279	0.447761			12.0789	716.104		12.0789	751.123		12.0614	733.553		12.0763	745.037		12.0633	767.129
12.1003	760.119	0.403605	12.1003	818.493	0.4346	12.0599	787.773	0.418288	12.0574	819.312	0.435035	12.0683	845.041	0.448696			12.0908	716.114		12.0908	751.361		12.0733	733.616		12.0882	745.175		12.0752	766.71
12.1122	759.668	0.403365	12.1122	818.634	0.434675	12.0718	788.03	0.418424	12.0693	819.737	0.43526	12.0802	845.771	0.449084			12.1027	716.147		12.1027	751.623		12.0852	734.704		12.1001	745.651		12.0871	765.238
12.1241	759.425	0.403236	12.1241	818.596	0.434654	12.0837	787.617	0.418206	12.0812	819.934	0.435365	12.0921	846.03	0.449221			12.1147	716.183		12.1147	750.698		12.0971	734.888		12.1121	747.666		12.099	763.659
12.1361	759.17	0.403101	12.1361	818.227	0.434458	12.0956	787.128	0.417946	12.0931	820.846	0.435849	12.1039	845.281	0.448824			12.1266	716.247		12.1266	750.306		12.109	736.536		12.124	749.567		12.1109	762.502
12.148	759.001	0.403011	12.148	818.584	0.434648	12.1075	787.114	0.417939	12.105	820.602	0.43572	12.1158	844.599	0.448461			12.1385	716.244		12.1385	749.449		12.1209	737.658		12.1359	752.275		12.1228	762.633
12.1599	758.701	0.402852	12.1599	819.478	0.435123	12.1194	787.818	0.418312	12.1169	819.981	0.43539	12.1277	843.095	0.447663			12.1504	716.22		12.1504	749.281		12.1328	738.917		12.1478	754.05		12.1347	763.404
12.1718	758.446	0.402716	12.1718	820.455	0.435642	12.1312	788.264	0.418549	12.1288	818.721	0.434721	12.1396	842.205	0.447191			12.1623	716.158		12.1623	749.398		12.1447	739.473		12.1597	755.457		12.1466	764.25
12.1838	758.105	0.402535	12.1838	820.386	0.435605	12.1431	788.725	0.418794	12.1406	817.554	0.434101	12.1515	840.953	0.446526			12.1742	716.088		12.1742	749.919		12.1566	740.299		12.1716	755.328		12.1585	765.363
12.1957	758.01	0.402485	12.1957	820.68	0.435761	12.155	788.285	0.41856	12.1525	815.919	0.433233	12.1634	840.388	0.446225			12.1862	716.039		12.1862	749.463		12.1685	739.682		12.1835	755.151		12.1704	766.098
12.2076	757.702	0.402321	12.2076	819.743	0.435264	12.1669	787.92	0.418366	12.1644	814.492	0.432475	12.1753	838.924	0.445448			12.1981	715.907		12.1981	749.22		12.1804	739.863		12.1955	754.829		12.1823	767.227
12.2195	757.388	0.402155	12.2195	818.51	0.434609	12.1788	787.087	0.417924	12.1763	813.991	0.432209	12.1872	838.278	0.445105			12.21	715.861		12.21	748.476		12.1923	738.773		12.2074	755.459		12.1942	767.449
12.2315	757.11	0.402007	12.2315	817.606	0.434129	12.1907	787.509	0.418148	12.1882	813.678	0.432043	12.1991	837.924	0.444917			12.2219	715.79		12.2219	748.667		12.2042	738.63		12.2193	755.762		12.2061	766.411
12.2434	756.918	0.401905	12.2434	815.736	0.433136	12.2026	787.501	0.418144	12.2001	814.323	0.432386	12.211	839.007	0.445492			12.2338	715.857		12.2338	748.888		12.2161	738.559		12.2312	756.283		12.218	765.744
12.2553	756.883	0.401886	12.2553	814.592	0.432528	12.2145	788.191	0.41851	12.212	814.328	0.432388	12.2229	838.9	0.445435			12.2458	715.896		12.2458	749.807		12.228	738.825		12.2431	755.758		12.2299	764.216
12.2673	756.838	0.401863	12.2673	814.275	0.43236	12.2263	789.709	0.419316	12.2238	813.83	0.432124	12.2348	840.841	0.446466			12.2577	716.109		12.2577	750.02		12.2399	738.537		12.255	755.297		12.2418	764.419
12.2792	756.745	0.401813	12.2792	814.934	0.43271	12.2382	791.5	0.420267	12.2357	814.261	0.432353	12.2467	842.745	0.447477			12.2696	716.287		12.2696	750.409		12.2518	737.422		12.267	755.023		12.2537	765.077
12.2911	756.544	0.401707	12.2911	815.405	0.43296	12.2501	792.608	0.420855	12.2476	814.41	0.432432	12.2586	842.661	0.447433			12.2815	716.531		12.2815	750.272		12.2637	736.686		12.2789	755.303		12.2656	765.634
12.303	756.447	0.401655	12.303	815.974	0.433262	12.262	793.589	0.421377	12.2595	814.342	0.432396	12.2705	843.279	0.44776			12.2934	716.626		12.2934	749.737		12.2756	735.768		12.2908	756.819		12.2775	766.917
12.315	756.436	0.401649	12.315	815.94	0.433244	12.2739	794.043	0.421617	12.2714	814.087	0.43226	12.2824	842.603	0.447402			12.3053	716.727		12.3053	749.112		12.2875	736.157		12.3027	757.665		12.2894	767.455
12.3269	756.482	0.401673	12.3269	815.304	0.432906	12.2858	794.1	0.421648	12.2833	813.11	0.431742	12.2943	842.734	0.447471			12.3173	716.846		12.3173	747.643		12.2994	736.023		12.3146	758.834		12.3013	767.707
12.3388	756.527	0.401697	12.3388	814.405	0.432429	12.2977	794.254	0.42173	12.2952	812.385	0.431357	12.3062	842.617	0.447409			12.3292	716.995		12.3292	746.619		12.3113	737.984		12.3265	760.167		12.3132	767.738
12.3507	756.502	0.401684	12.3507	813.221	0.431801	12.3096	794.066	0.42163	12.307	810.978	0.430609	12.3181	843.24	0.44774			12.3411	717.07		12.3411	745.726		12.3232	737.705		12.3384	760.613		12.3251	766.248
12.3627	756.427	0.401644	12.3627	812.685	0.431516	12.3214	793.343	0.421246	12.3189	809.83	0.43	12.33	842.935	0.447578			12.353	717.171		12.353	745.484		12.3351	738.004		12.3504	761.451		12.337	765.365
12.3746	756.422	0.401642	12.3746	813.282	0.431833	12.3333	792.972	0.421049	12.3308	809.36	0.429751	12.3419	843.611	0.447937			12.3649	717.33		12.3649	745.912		12.347	737.392		12.3623	761.411		12.3489	762.499
12.3865	756.277	0.401565	12.3865	813.644	0.432025	12.3452	791.159	0.420086	12.3427	808.876	0.429493	12.3538	844.138	0.448216			12.3768	717.434		12.3768	746.156		12.3589	737.131		12.3742	761.095		12.3608	761.101
12.3985	756.256	0.401553	12.3985	813.587	0.431995	12.3571	790.437	0.419703	12.3546	809.934	0.430055	12.3657	843.92	0.448101			12.3888	717.605		12.3888	746.715		12.3708	737.086		12.3861	760.247		12.3727	759.366
12.4104	756.205	0.401526	12.4104	813.236	0.431808	12.369	789.445	0.419176	12.3665	809.875	0.430024	12.3775	845.407	0.44889			12.4007	717.673		12.4007	747.127		12.3827	737.023		12.398	759.69		12.3846	759.985
12.4223	756.066	0.401453	12.4223	813.39	0.43189	12.3809	790.092	0.41952	12.3783	811.36	0.430813	12.3894	845.639	0.449014			12.4126	717.672		12.4126	747.293		12.3946	737		12.4099	759.008		12.3965	761.441
12.4342	756.065	0.401452	12.4342	813.219	0.431799	12.3928	790.178	0.419565	12.3902	811.976	0.43114	12.4013	845.814	0.449107			12.4245	717.47		12.4245	747.191		12.4065	737.493		12.4219	758.646		12.4084	763.66
12.4462	755.949	0.40139	12.4462	813.483	0.43194	12.4047	789.471	0.41919	12.4021	813.493	0.431945	12.4132	845.86	0.449131			12.4364	717.367		12.4364	747.801		12.4184	737.177		12.4338	758.792		12.4204	765.954
12.4581	755.796	0.401309	12.4581	813.217	0.431799	12.4165	788.557	0.418705	12.414	813.504	0.431951	12.4251	845.522	0.448952			12.4484	717.234		12.4484	748.305		12.4303	737.719		12.4457	758.719		12.4323	767.258
12.47	755.546	0.401176	12.47	812.672	0.431509	12.4284	787.513	0.41815	12.4259	812.669	0.431507	12.437	843.765	0.448018			12.4603	717.125		12.4603	749.107		12.4422	736.709		12.4576	758.81		12.4442	768.537
12.4819	755.234	0.401011	12.4819	812.985	0.431675	12.4403	786.428	0.417574	12.4378	809.615	0.429886	12.4489	842.915	0.447567			12.4722	717.173		12.4722	749.18		12.4541	736.558		12.4695	758.568		12.4561	769.496
12.4939	755	0.400886	12.4939	813.394	0.431892	12.4522	786.248	0.417478	12.4497	806.479	0.428221	12.4608	841.631	0.446886			12.4841	717.333		12.4841	749.483		12.466	735.827		12.4814	758.083		12.468	770.099
12.5058	754.649	0.4007	12.5058	814.405	0.432429	12.4641	785.959	0.417325	12.4615	804.305	0.427066	12.4727	841.655	0.446898			12.496	717.395		12.496	749.547		12.4779	736.364		12.4933	758.178		12.4799	769.309
12.5177	754.384	0.40056	12.5177	815.19	0.432846	12.476	786.472	0.417598	12.4734	803.404	0.426588	12.4846	842.081	0.447125			12.5079	717.62		12.5079	749.742		12.4898	736.238		12.5053	757.505		12.4918	768.798
12.5297	754.006	0.400359	12.5297	815.946	0.433248	12.4879	786.258	0.417484	12.4853	803.772	0.426783	12.4965	842.923	0.447571			12.5199	717.805		12.5199	751.093		12.5017	737.455		12.5172	757.08		12.5037	767.699
12.5416	753.942	0.400325	12.5416	815.195	0.432849	12.4998	786.614	0.417673	12.4972	804.597	0.427221	12.5084	842.461	0.447326			12.5318	717.917		12.5318	752.039		12.5136	738.284		12.5291	756.397		12.5156	767.258
12.5535	753.875	0.400289	12.5535	813.756	0.432085	12.5116	786.652	0.417693	12.5091	806.096	0.428017	12.5203	842.669	0.447437			12.5437	718.095		12.5437	752.442		12.5255	739.69		12.541	756.411		12.5275	768.036
12.5654	753.854	0.400278	12.5654	812.123	0.431218	12.5235	788.49	0.418669	12.521	807.746	0.428893	12.5322	842.925	0.447573			12.5556	718.237		12.5556	752.731		12.5374	740.228		12.5529	756.438		12.5394	768.202
12.5774	754.066	0.40039	12.5774	810.436	0.430322	12.5354	789.126	0.419007	12.5329	809.443	0.429794	12.5441	843.211	0.447725			12.5675	718.46		12.5675	752.607		12.5493	741.408		12.5648	756.855		12.5513	768.704
12.5893	754.268	0.400498	12.5893	809.293	0.429715	12.5473	790.38	0.419673	12.5447	811.16	0.430706	12.556	843.503	0.44788			12.5795	718.473		12.5795	752.32		12.5612	741.421		12.5768	756.555		12.5632	768.375
12.6012	754.41	0.400573	12.6012	808.426	0.429255	12.5592	790.659	0.419821	12.5566	812.62	0.431482	12.5679	844.537	0.448428			12.5914	718.625		12.5914	751.985		12.5731	741.494		12.5887	756.443		12.5751	768.817
12.6131	754.574	0.40066	12.6131	808.512	0.4293	12.5711	791.042	0.420024	12.5685	814.167	0.432303	12.5798	844.841	0.44859			12.6033	718.787		12.6033	752.224		12.585	741.648		12.6006	755.71		12.587	769.227
12.6251	754.6	0.400674	12.6251	808.606	0.42935	12.583	792.516	0.420806	12.5804	815.461	0.43299	12.5917	845.904	0.449154			12.6152	719.113		12.6152	752.362		12.5969	741.294		12.6125	754.859		12.5989	770.475
12.637	754.637	0.400694	12.637	809.557	0.429855	12.5949	793.649	0.421408	12.5923	817.333	0.433984	12.6036	845.866	0.449134			12.6271	719.44		12.6271	752.804		12.6088	741.192		12.6244	754.289		12.6108	771.495
12.6489	754.581	0.400664	12.6489	810.026	0.430104	12.6067	795.034	0.422143	12.6042	818.526	0.434618	12.6155	846.58	0.449513			12.639	719.8		12.639	752.598		12.6207	740.756		12.6363	754.684		12.6227	772.107
12.6609	754.333	0.400532	12.6609	811.373	0.430819	12.6186	795.737	0.422517	12.6161	819.559	0.435166	12.6274	845.772	0.449084			12.651	720.111		12.651	752.85		12.6326	740.285		12.6483	755.572		12.6346	771.98
12.6728	754.303	0.400516	12.6728	812.724	0.431537	12.6305	797.533	0.42347	12.6279	819.231	0.434991	12.6393	844.799	0.448568			12.6629	720.365		12.6629	752.774		12.6445	739.176		12.6602	757.016		12.6465	771.639
12.6847	754.098	0.400408	12.6847	813.919	0.432171	12.6424	797.7	0.423559	12.6398	819.347	0.435054	12.6512	843.31	0.447777			12.6748	720.621		12.6748	753.436		12.6564	738.782		12.6721	758.035		12.6584	772.008
12.6966	754.036	0.400375	12.6966	815.648	0.433089	12.6543	797.531	0.42347	12.6517	818.776	0.43475	12.663	843.742	0.448006			12.6867	720.774		12.6867	753.522		12.6683	738.909		12.684	758.762		12.6703	772.319
12.7086	753.936	0.400321	12.7086	816.636	0.433614	12.6662	797.122	0.423253	12.6636	818.969	0.434853	12.6749	844.677	0.448503			12.6986	720.954		12.6986	753.984		12.6802	739.939		12.6959	759.069		12.6822	772.15
12.7205	754.061	0.400388	12.7205	818.357	0.434527	12.6781	796.966	0.42317	12.6755	818.09	0.434386	12.6868	845.789	0.449093			12.7106	721.087		12.7106	753.965		12.6921	740.454		12.7078	760.096		12.6941	772.635
12.7324	754.022	0.400368	12.7324	819.784	0.435285	12.69	796.541	0.422944	12.6874	817.813	0.434239	12.6987	848.424	0.450493			12.7225	721.235		12.7225	754.656		12.704	741.03		12.7197	760.392		12.706	773.417
12.7444	753.976	0.400343	12.7444	820.195	0.435504	12.7018	796.709	0.423033	12.6992	817.315	0.433975	12.7106	849.675	0.451157			12.7344	721.361		12.7344	755.523		12.7159	740.969		12.7317	760.109		12.7179	774.185
12.7563	753.802	0.40025	12.7563	820.552	0.435693	12.7137	796.09	0.422704	12.7111	818.197	0.434442	12.7225	850.787	0.451747			12.7463	721.446		12.7463	757.168		12.7278	741.175		12.7436	759.488		12.7298	774.449
12.7682	753.811	0.400255	12.7682	820.177	0.435494	12.7256	796.361	0.422848	12.723	818.692	0.434705	12.7344	850.02	0.45134			12.7582	721.547		12.7582	758.033		12.7397	741.75		12.7555	758.609		12.7417	774.728
12.7801	753.683	0.400187	12.7801	820.185	0.435498	12.7375	797.119	0.423251	12.7349	819.658	0.435219	12.7463	849.514	0.451071			12.7701	721.634		12.7701	759.019		12.7516	742.176		12.7674	757.843		12.7536	774.501
12.7921	753.441	0.400059	12.7921	819.995	0.435397	12.7494	797.701	0.42356	12.7468	820.785	0.435817	12.7582	847.428	0.449964			12.7821	721.824		12.7821	759.536		12.7635	742.773		12.7793	758.226		12.7655	774.39
12.804	753.382	0.400027	12.804	820.24	0.435527	12.7613	797.674	0.423546	12.7587	820.698	0.435771	12.7701	846.473	0.449457			12.794	722.004		12.794	759.613		12.7754	743.046		12.7912	758.381		12.7774	774.11
12.8159	753.332	0.400001	12.8159	819.636	0.435206	12.7732	797.737	0.423579	12.7706	819.401	0.435082	12.782	844.939	0.448642			12.8059	722.276		12.8059	759.008		12.7873	742.853		12.8032	758.796		12.7893	773.699
12.8278	753.306	0.399987	12.8278	819.735	0.435259	12.7851	796.665	0.42301	12.7824	817.509	0.434077	12.7939	843.751	0.448011			12.8178	722.485		12.8178	758.844		12.7992	742.245		12.8151	758.412		12.8012	772.771
12.8398	753.356	0.400014	12.8398	819.261	0.435008	12.7969	796.034	0.422675	12.7943	816.128	0.433344	12.8058	843.256	0.447748			12.8297	722.756		12.8297	758.485		12.8111	741.484		12.827	758.66		12.8131	773.3
12.8517	753.337	0.400004	12.8517	819.337	0.435048	12.8088	795.117	0.422188	12.8062	813.919	0.432171	12.8177	842.096	0.447132			12.8417	722.915		12.8417	758.45		12.823	741.67		12.8389	758.935		12.825	773.898
12.8636	753.261	0.399963	12.8636	818.087	0.434384	12.8207	794.784	0.422011	12.8181	814.05	0.432241	12.8296	841.636	0.446888			12.8536	723.101		12.8536	758.706		12.8349	741.973		12.8508	759.846		12.8369	775.652
12.8756	753.173	0.399917	12.8756	817.613	0.434133	12.8326	794.538	0.421881	12.83	814.439	0.432447	12.8415	840.234	0.446144			12.8655	723.137		12.8655	758.659		12.8468	743.015		12.8627	760.992		12.8488	776.723
12.8875	753.168	0.399914	12.8875	814.857	0.432669	12.8445	794.612	0.42192	12.8419	816.069	0.433313	12.8534	840.323	0.446191			12.8774	723.207		12.8774	759.259		12.8588	743.504		12.8746	761.983		12.8607	777.763
12.8994	753.157	0.399908	12.8994	812.052	0.43118	12.8564	795.115	0.422187	12.8538	817.567	0.434108	12.8653	838.311	0.445123			12.8893	723.326		12.8893	759.34		12.8707	744.737		12.8866	762.886		12.8727	777.189
12.9113	753.172	0.399916	12.9113	809.12	0.429623	12.8683	796.071	0.422694	12.8656	819.618	0.435197	12.8772	838.245	0.445088			12.9012	723.443		12.9012	760.324		12.8826	745.045		12.8985	763.194		12.8846	775.359
12.9233	753.2	0.399931	12.9233	807.24	0.428625	12.8802	795.317	0.422294	12.8775	820.183	0.435497	12.8891	837.44	0.44466			12.9132	723.741		12.9132	760.98		12.8945	745.911		12.9104	763.823		12.8965	773.708
12.9352	753.178	0.399919	12.9352	805.725	0.42782	12.892	795.525	0.422405	12.8894	820.45	0.435639	12.901	838.246	0.445088			12.9251	723.957		12.9251	761.722		12.9064	745.518		12.9223	764.572		12.9084	772.396
12.9471	753.183	0.399922	12.9471	805.975	0.427953	12.9039	795.209	0.422237	12.9013	819.485	0.435127	12.9129	838.416	0.445179			12.937	724.174		12.937	762.216		12.9183	746.087		12.9342	765.638		12.9203	771.819
12.959	753.274	0.39997	12.959	806.492	0.428228	12.9158	795.07	0.422163	12.9132	819.688	0.435234	12.9248	839.105	0.445544			12.9489	724.206		12.9489	762.405		12.9302	746.764		12.9461	766.6		12.9322	771.513
12.971	753.339	0.400005	12.971	807.614	0.428823	12.9277	794.923	0.422085	12.9251	818.687	0.434703	12.9367	838.469	0.445207			12.9608	724.283		12.9608	762.107		12.9421	748.974		12.9581	767.77		12.9441	771.334
12.9829	753.469	0.400074	12.9829	809.998	0.430089	12.9396	794.912	0.422079	12.9369	817.008	0.433811	12.9485	838.813	0.445389			12.9727	724.224		12.9727	760.765		12.954	750.851		12.97	769.493		12.956	771.11
12.9948	753.548	0.400116	12.9948	811.08	0.430664	12.9515	795.563	0.422425	12.9488	814.552	0.432507	12.9604	836.895	0.444371			12.9847	724.293		12.9847	759.77		12.9659	752.498		12.9819	771.437		12.9679	771.731
13.0068	753.715	0.400204	13.0068	812.78	0.431567	12.9634	795.53	0.422407	12.9607	812.019	0.431162	12.9723	836.819	0.444331			12.9966	724.315		12.9966	759.531		12.9778	752.109		12.9938	772.37		12.9798	772.349
13.0187	753.758	0.400227	13.0187	813.767	0.432091	12.9753	796.112	0.422716	12.9726	809.933	0.430055	12.9842	836.395	0.444105			13.0085	724.424		13.0085	759.819		12.9897	751.428		13.0057	773.646		12.9917	773.482
13.0306	753.926	0.400316	13.0306	814.949	0.432718	12.9871	794.65	0.42194	12.9845	809.733	0.429948	12.9961	836.097	0.443947			13.0204	724.435		13.0204	760.41		13.0016	749.927		13.0176	774.871		13.0036	773.726
13.0425	753.799	0.400249	13.0425	815.185	0.432843	12.999	793.042	0.421086	12.9964	809.682	0.429921	13.008	836.033	0.443913			13.0323	724.485		13.0323	760.798		13.0135	748.666		13.0295	776.15		13.0155	774.418
13.0545	753.767	0.400232	13.0545	815.227	0.432865	13.0109	791.122	0.420066	13.0083	809.954	0.430066	13.0199	836.548	0.444187			13.0443	724.468		13.0443	760.411		13.0254	747.765		13.0415	777.403		13.0274	774.948
13.0664	753.62	0.400154	13.0664	814.131	0.432284	13.0228	790.223	0.419589	13.0201	809.95	0.430064	13.0318	838.171	0.445048			13.0562	724.492		13.0562	760.428		13.0373	746.709		13.0534	777.813		13.0393	776.18
13.0783	753.59	0.400138	13.0783	813.065	0.431717	13.0347	789.685	0.419304	13.032	809.649	0.429904	13.0437	841.047	0.446575			13.0681	724.445		13.0681	760.203		13.0492	746.204		13.0653	778.695		13.0512	776.434
13.0902	753.54	0.400111	13.0902	812.364	0.431346	13.0466	790.151	0.419551	13.0439	810.315	0.430258	13.0556	844.077	0.448184			13.08	724.366		13.08	760.766		13.0611	745.94		13.0772	778.354		13.0631	777.163
13.1022	753.379	0.400026	13.1022	810.984	0.430613	13.0585	789.957	0.419448	13.0558	811.207	0.430731	13.0675	848.373	0.450465			13.0919	724.227		13.0919	761.726		13.073	745.721		13.0891	777.819		13.075	777.309
13.1141	753.323	0.399996	13.1141	810.943	0.430591	13.0704	789.974	0.419457	13.0677	812.413	0.431372	13.0794	850.443	0.451564			13.1038	724.255		13.1038	763.04		13.0849	745.848		13.101	777.279		13.0869	777.697
13.126	753.441	0.400059	13.126	810.916	0.430577	13.0822	789.554	0.419234	13.0796	812.794	0.431574	13.0913	852.388	0.452597			13.1158	724.129		13.1158	763.575		13.0968	746.734		13.113	776.666		13.0988	778.115
13.138	753.563	0.400124	13.138	811.614	0.430947	13.0941	789.224	0.419058	13.0915	813.228	0.431804	13.1032	853.106	0.452978			13.1277	724.158		13.1277	763.895		13.1087	747.4		13.1249	776.636		13.1107	779.254
13.1499	753.759	0.400228	13.1499	812.522	0.43143	13.106	788.556	0.418704	13.1033	812.907	0.431634	13.1151	853.34	0.453103			13.1396	724.118		13.1396	763.925		13.1206	747.501		13.1368	776.355		13.1226	780.336
13.1618	753.984	0.400347	13.1618	813.158	0.431767	13.1179	788.302	0.418569	13.1152	812.105	0.431208	13.127	852.161	0.452477			13.1515	724.199		13.1515	763.802		13.1325	747.668		13.1487	775.669		13.1345	781.024
13.1737	754.177	0.400449	13.1737	813.542	0.431971	13.1298	788.705	0.418783	13.1271	811.481	0.430876	13.1389	851.532	0.452143			13.1634	724.249		13.1634	763.944		13.1444	747.985		13.1606	776.4		13.1464	781.911
13.1857	754.36	0.400547	13.1857	813.115	0.431744	13.1417	789.219	0.419056	13.139	810.067	0.430126	13.1508	851.035	0.451879			13.1754	724.223		13.1754	763.73		13.1563	748.44		13.1725	777.391		13.1583	781.919
13.1976	754.306	0.400518	13.1976	812.16	0.431237	13.1536	790.906	0.419952	13.1509	809.038	0.429579	13.1627	851.711	0.452238			13.1873	724.032		13.1873	763.835		13.1682	748.983		13.1844	778.56		13.1702	782.537
13.2095	754.241	0.400483	13.2095	811.566	0.430922	13.1655	791.194	0.420105	13.1628	808.183	0.429126	13.1746	852.126	0.452458			13.1992	723.97		13.1992	763.114		13.1801	750.275		13.1964	779.516		13.1821	783.259
13.2214	754.109	0.400413	13.2214	811.625	0.430953	13.1773	791.759	0.420405	13.1747	808.266	0.429169	13.1865	852.378	0.452592			13.2111	723.927		13.2111	762.696		13.192	751.572		13.2083	779.932		13.194	785.279
13.2334	753.996	0.400353	13.2334	812.258	0.431289	13.1892	791.053	0.42003	13.1865	809.164	0.429646	13.1984	853.239	0.453049			13.223	724.003		13.223	761.719		13.2039	752.726		13.2202	779.856		13.2059	786.829
13.2453	754.052	0.400383	13.2453	812.873	0.431616	13.2011	792.027	0.420547	13.1984	810.562	0.430389	13.2103	854.94	0.453952			13.2349	724.121		13.2349	761.158		13.2158	753.481		13.2321	780.757		13.2178	788.377
13.2572	754.109	0.400413	13.2572	813.368	0.431879	13.213	792.698	0.420903	13.2103	811.88	0.431088	13.2221	856.256	0.454651			13.2469	724.286		13.2469	760.375		13.2277	753.901		13.244	780.805		13.2297	789.458
13.2692	754.36	0.400547	13.2692	812.91	0.431635	13.2249	793.515	0.421337	13.2222	813.719	0.432065	13.234	857.563	0.455345			13.2588	724.41		13.2588	760.576		13.2396	754.57		13.2559	782.102		13.2416	790.327
13.2811	754.646	0.400698	13.2811	812.376	0.431352	13.2368	793.341	0.421245	13.2341	815.141	0.43282	13.2459	857.145	0.455123			13.2707	724.427		13.2707	761.196		13.2515	754.563		13.2679	782.471		13.2535	790.708
13.293	754.867	0.400816	13.293	812.24	0.43128	13.2487	792.754	0.420933	13.246	816.181	0.433372	13.2578	856.79	0.454935			13.2826	724.505		13.2826	761.719		13.2634	754.481		13.2798	782.127		13.2654	791.357
13.3049	754.926	0.400847	13.3049	813.309	0.431847	13.2606	791.732	0.42039	13.2578	816.148	0.433355	13.2697	855.984	0.454506			13.2945	724.578		13.2945	762.723		13.2753	754.032		13.2917	779.789		13.2773	791.822
13.3169	755.108	0.400944	13.3169	814.232	0.432337	13.2724	790.454	0.419712	13.2697	816.411	0.433494	13.2816	855.439	0.454217			13.3065	724.585		13.3065	763.764		13.2872	754.308		13.3036	778.976		13.2892	792.128
13.3288	755.141	0.400961	13.3288	815.41	0.432963	13.2843	788.836	0.418853	13.2816	815.931	0.433239	13.2935	856.003	0.454517			13.3184	724.596		13.3184	764.628		13.2991	754.05		13.3155	778.17		13.3011	791.589
13.3407	755.254	0.401022	13.3407	816.096	0.433327	13.2962	787.34	0.418058	13.2935	816.966	0.433789	13.3054	856.621	0.454845			13.3303	724.617		13.3303	764.667		13.311	755.013		13.3274	779.938		13.313	791.201
13.3526	755.187	0.400986	13.3526	815.703	0.433119	13.3081	786.643	0.417688	13.3054	817.806	0.434235	13.3173	857.717	0.455427			13.3422	724.744		13.3422	765.071		13.3229	754.937		13.3393	780.962		13.3249	790.521
13.3646	755.322	0.401057	13.3646	814.377	0.432414	13.32	787.277	0.418025	13.3173	819.461	0.435114	13.3292	858.784	0.455993			13.3541	724.856		13.3541	765.542		13.3348	755.296		13.3513	782.542		13.3369	790.574
13.3765	755.242	0.401015	13.3765	813.59	0.431996	13.3319	788.618	0.418737	13.3292	819.988	0.435394	13.3411	858.975	0.456095			13.366	725.036		13.366	765.627		13.3467	755.432		13.3632	782.448		13.3488	790.357
13.3884	755.145	0.400963	13.3884	812.538	0.431438	13.3438	789.977	0.419458	13.341	820.878	0.435866	13.353	858.487	0.455836			13.378	725.171		13.378	765.575		13.3586	756.224		13.3751	781.921		13.3607	791.546
13.4004	755.24	0.401014	13.4004	812.469	0.431401	13.3557	791.345	0.420185	13.3529	820.872	0.435863	13.3649	857.303	0.455207			13.3899	725.344		13.3899	765.519		13.3705	756.453		13.387	781.147		13.3726	793.029
13.4123	755.479	0.401141	13.4123	812.491	0.431413	13.3675	792.672	0.42089	13.3648	822.072	0.4365	13.3768	856.533	0.454798			13.4018	725.361		13.4018	764.874		13.3824	756.465		13.3989	780.616		13.3845	794.048
13.4242	755.761	0.401291	13.4242	813.704	0.432057	13.3794	793.429	0.421291	13.3767	822.992	0.436989	13.3887	855.884	0.454453			13.4137	725.465		13.4137	764.594		13.3943	756.209		13.4108	780.194		13.3964	795.127
13.4361	755.979	0.401406	13.4361	814.263	0.432354	13.3913	793.652	0.42141	13.3886	824.135	0.437595	13.4006	856.232	0.454638			13.4256	725.553		13.4256	765.027		13.4062	755.408		13.4228	780.39		13.4083	795.065
13.4481	756.167	0.401506	13.4481	815.876	0.43321	13.4032	793.77	0.421473	13.4005	824.444	0.43776	13.4125	856.443	0.454751			13.4376	725.823		13.4376	765.101		13.4181	754.934		13.4347	780.358		13.4202	794.543
13.46	756.137	0.40149	13.46	817.197	0.433912	13.4151	793.864	0.421522	13.4124	823.788	0.437411	13.4244	856.264	0.454655			13.4495	726.024		13.4495	765.588		13.43	754.384		13.4466	781.659		13.4321	794.268
13.4719	756.125	0.401484	13.4719	818.361	0.43453	13.427	793.474	0.421316	13.4242	823.33	0.437168	13.4363	855.734	0.454374			13.4614	726.215		13.4614	765.951		13.4419	754.437		13.4585	783.351		13.444	793.472
13.4838	756.171	0.401508	13.4838	818.876	0.434803	13.4389	792.833	0.420975	13.4361	823.404	0.437207	13.4482	854.951	0.453958			13.4733	726.365		13.4733	765.712		13.4538	755.44		13.4704	785.224		13.4559	793.801
13.4958	756.355	0.401606	13.4958	818.56	0.434636	13.4508	792.481	0.420788	13.448	823.543	0.437281	13.4601	855.443	0.45422			13.4852	726.283		13.4852	766.648		13.4657	756.816		13.4823	786.477		13.4678	794.306
13.5077	756.588	0.40173	13.5077	818.431	0.434567	13.4626	791.887	0.420473	13.4599	824.069	0.437561	13.472	855.921	0.454473			13.4971	726.351		13.4971	766.752		13.4776	758.583		13.4942	787.759		13.4797	795.641
13.5196	757.037	0.401968	13.5196	818.571	0.434641	13.4745	792.402	0.420746	13.4718	824.625	0.437856	13.4839	857.23	0.455168			13.5091	726.364		13.5091	767.714		13.4895	760.271		13.5062	788.471		13.4916	797.619
13.5316	757.405	0.402163	13.5316	818.968	0.434852	13.4864	792.645	0.420875	13.4837	825.555	0.438349	13.4958	856.685	0.454879			13.521	726.505		13.521	767.749		13.5014	762.286		13.5181	788.894		13.5035	800.135
13.5435	757.754	0.402349	13.5435	818.989	0.434863	13.4983	792.804	0.42096	13.4955	825.349	0.43824	13.5076	856.419	0.454738			13.5329	726.649		13.5329	768.105		13.5133	763.524		13.53	789.096		13.5154	801.925
13.5554	758.119	0.402542	13.5554	818.562	0.434636	13.5102	794.04	0.421616	13.5074	825.612	0.43838	13.5195	855.504	0.454252			13.5448	726.844		13.5448	767.131		13.5252	764.57		13.5419	788.859		13.5273	803.472
13.5673	758.298	0.402638	13.5673	817.685	0.434171	13.5221	795.478	0.422379	13.5193	826.059	0.438617	13.5314	855.099	0.454037			13.5567	727.081		13.5567	766.27		13.5371	764.884		13.5538	789.157		13.5392	804.159
13.5793	758.516	0.402754	13.5793	816.894	0.433751	13.534	796.539	0.422943	13.5312	826.675	0.438944	13.5433	855.242	0.454113			13.5686	727.362		13.5686	765.287		13.549	764.042		13.5657	789.439		13.5511	804.784
13.5912	758.68	0.402841	13.5912	817.14	0.433882	13.5459	797.596	0.423504	13.5431	826.383	0.438789	13.5552	856.124	0.454581			13.5806	727.67		13.5806	764.863		13.5609	763		13.5777	790.216		13.563	806.072
13.6031	758.852	0.402932	13.6031	816.984	0.433799	13.5577	799.513	0.424522	13.555	827.289	0.43927	13.5671	856.223	0.454634			13.5925	728.065		13.5925	764.46		13.5728	761.361		13.5896	791.325		13.5749	807.031
13.615	758.992	0.403006	13.615	818.39	0.434545	13.5696	802.078	0.425884	13.5669	827.479	0.439371	13.579	855.961	0.454495			13.6044	728.446		13.6044	765.462		13.5847	761.114		13.6015	793.371		13.5868	808.908
13.627	759.255	0.403146	13.627	819.92	0.435358	13.5815	803.509	0.426644	13.5787	829.519	0.440455	13.5909	856.441	0.45475			13.6163	728.741		13.6163	766.166		13.5966	760.859		13.6134	794.428		13.5987	811.383
13.6389	759.369	0.403207	13.6389	822.227	0.436582	13.5934	805.317	0.427604	13.5906	831.27	0.441384	13.6028	856.217	0.454631			13.6282	729.005		13.6282	766.775		13.6085	762.026		13.6253	796.309		13.6106	813.954
13.6508	759.657	0.403359	13.6508	824.979	0.438044	13.6053	806.04	0.427988	13.6025	832.973	0.442288	13.6147	856.699	0.454887			13.6402	729.149		13.6402	766.975		13.6204	762.697		13.6372	797.205		13.6225	816.325
13.6628	759.959	0.40352	13.6628	826.937	0.439083	13.6172	806.29	0.42812	13.6144	833.844	0.442751	13.6266	857.298	0.455204			13.6521	729.318		13.6521	766.738		13.6323	763.644		13.6491	797.909		13.6344	818.566
13.6747	760.257	0.403678	13.6747	828.755	0.440048	13.6291	807.383	0.428701	13.6263	834.7	0.443205	13.6385	857.692	0.455414			13.664	729.561		13.664	767.073		13.6442	763.92		13.6611	798.05		13.6463	821.131
13.6866	760.444	0.403777	13.6866	830.882	0.441178	13.641	807.332	0.428673	13.6382	836.03	0.443911	13.6504	858.69	0.455944			13.6759	729.923		13.6759	767.633		13.6561	764.12		13.673	798.225		13.6582	823.41
13.6985	760.536	0.403826	13.6985	831.113	0.441301	13.6528	807.907	0.428979	13.6501	837.645	0.444769	13.6623	860.293	0.456795			13.6878	730.308		13.6878	767.485		13.668	764.066		13.6849	799.098		13.6701	825.318
13.7105	760.621	0.403871	13.7105	832.366	0.441966	13.6647	808.263	0.429168	13.6619	838.747	0.445354	13.6742	861.448	0.457408			13.6997	730.71		13.6997	767.606		13.6799	763.945		13.6968	800.735		13.682	826.971
13.7224	760.646	0.403885	13.7224	832.328	0.441946	13.6766	808.528	0.429308	13.6738	838.71	0.445334	13.6861	861.844	0.457618			13.7117	730.935		13.7117	767.164		13.6918	764.584		13.7087	802.891		13.6939	829.388
13.7343	760.711	0.403919	13.7343	832.505	0.44204	13.6885	808.892	0.429502	13.6857	838.624	0.445289	13.698	861.959	0.457679			13.7236	731.111		13.7236	766.825		13.7037	765.047		13.7206	804.785		13.7058	832.691
13.7462	760.707	0.403917	13.7462	832.338	0.441951	13.7004	809.098	0.429612	13.6976	837.778	0.44484	13.7099	862.229	0.457823			13.7355	731.181		13.7355	766.398		13.7156	766		13.7326	806.862		13.7177	837.239
13.7582	760.871	0.404004	13.7582	833.307	0.442466	13.7123	810.292	0.430245	13.7095	836.382	0.444098	13.7218	862.846	0.45815			13.7474	731.237		13.7474	766.909		13.7275	767.409		13.7445	809.279		13.7296	842.824
13.7701	761.061	0.404105	13.7701	834.566	0.443134	13.7242	810.783	0.430506	13.7214	835.878	0.443831	13.7337	864.344	0.458946			13.7593	731.301		13.7593	766.855		13.7394	769.115		13.7564	812.453		13.7415	848.801
13.782	761.296	0.40423	13.782	836.742	0.444289	13.7361	812.08	0.431195	13.7333	835.593	0.443679	13.7456	865.611	0.459618			13.7713	731.458		13.7713	767.046		13.7513	771.535		13.7683	816.047		13.7534	854.862
13.794	761.446	0.404309	13.794	838.321	0.445128	13.7479	811.987	0.431145	13.7451	836.341	0.444077	13.7575	867.707	0.460731			13.7832	731.608		13.7832	767.387		13.7632	773.882		13.7802	819.78		13.7653	861.413
13.8059	761.664	0.404425	13.8059	840.182	0.446116	13.7598	812.745	0.431548	13.757	837.998	0.444957	13.7694	869.845	0.461866			13.7951	731.769		13.7951	767.92		13.7751	776.452		13.7921	822.91		13.7772	867.568
13.8178	761.672	0.404429	13.8178	840.676	0.446378	13.7717	812.032	0.431169	13.7689	839.015	0.445496	13.7813	872.036	0.46303			13.807	731.933		13.807	768.729		13.787	779.254		13.804	826.698		13.7891	873.585
13.8297	761.922	0.404562	13.8297	840.013	0.446027	13.7836	812.044	0.431176	13.7808	840.351	0.446206	13.7931	873.557	0.463837			13.8189	732.095		13.8189	770.177		13.7989	781.416		13.816	830.623		13.8011	880.507
13.8417	762.184	0.404701	13.8417	839.461	0.445734	13.7955	811.818	0.431055	13.7927	839.872	0.445952	13.805	875.677	0.464963			13.8308	732.276		13.8308	772.228		13.8108	782.752		13.8279	835.664		13.813	887.176
13.8536	762.558	0.404899	13.8536	839.376	0.445688	13.8074	810.908	0.430572	13.8046	839.132	0.445558	13.8169	878.089	0.466244			13.8428	732.541		13.8428	774.358		13.8227	783.569		13.8398	840.513		13.8249	894.831
13.8655	762.866	0.405063	13.8655	840.238	0.446146	13.8193	810.066	0.430125	13.8164	838.352	0.445144	13.8288	881.055	0.467819			13.8547	732.766		13.8547	775.948		13.8346	785.012		13.8517	846.59		13.8368	903.818
13.8774	763.166	0.405223	13.8774	841.654	0.446898	13.8312	809.834	0.430002	13.8283	838.858	0.445413	13.8407	884.598	0.4697			13.8666	733.084		13.8666	777.125		13.8465	786.986		13.8636	852.422		13.8487	913.701
13.8894	763.391	0.405342	13.8894	843.075	0.447652	13.843	809.335	0.429737	13.8402	839.116	0.44555	13.8526	887.272	0.47112			13.8785	733.274		13.8785	777.33		13.8584	790.581		13.8755	859.854		13.8606	923.877
13.9013	763.572	0.405438	13.9013	843.921	0.448102	13.8549	808.762	0.429433	13.8521	841.159	0.446635	13.8645	889.723	0.472421			13.8904	733.594		13.8904	777.263		13.8703	794.984		13.8875	867.38		13.8725	934.289
13.9132	763.581	0.405443	13.9132	844.658	0.448493	13.8668	808.435	0.429259	13.864	842.911	0.447565	13.8764	891.38	0.473301			13.9024	733.972		13.9024	777.874		13.8822	799.684		13.8994	876.897		13.8844	945.214
13.9252	763.783	0.40555	13.9252	844.78	0.448557	13.8787	808.537	0.429314	13.8759	846.083	0.44925	13.8883	892.847	0.47408			13.9143	734.398		13.9143	778.856		13.8941	804.811		13.9113	886.794		13.8963	956.16
13.9371	763.989	0.405659	13.9371	845.586	0.448986	13.8906	808.59	0.429342	13.8878	848.879	0.450734	13.9002	894.534	0.474976			13.9262	734.735		13.9262	779.843		13.906	809.53		13.9232	898.897		13.9082	967.001
13.949	764.271	0.405809	13.949	845.526	0.448954	13.9025	808.382	0.429231	13.8996	852.843	0.452839	13.9121	894.764	0.475098			13.9381	735.094		13.9381	781.581		13.9179	814.752		13.9351	911.233		13.9201	978.719
13.9609	764.626	0.405998	13.9609	845.905	0.449155	13.9144	808.873	0.429492	13.9115	855.003	0.453986	13.924	896.478	0.476008			13.95	735.391		13.95	782.806		13.9298	819.687		13.947	924.136		13.932	990.14
13.9729	765.088	0.406243	13.9729	844.668	0.448498	13.9263	809.487	0.429818	13.9234	856.974	0.455033	13.9359	897.411	0.476503			13.9619	735.831		13.9619	783.607		13.9417	823.635		13.959	939		13.9439	1002.49
13.9848	765.666	0.40655	13.9848	844.554	0.448438	13.9381	811.743	0.431015	13.9353	856.915	0.455001	13.9478	899.169	0.477437			13.9739	736.253		13.9739	784.24		13.9536	828.131		13.9709	954.193		13.9558	1014.5
13.9967	766.207	0.406837	13.9967	843.609	0.447936	13.95	813.498	0.431947	13.9472	856.822	0.454952	13.9597	899.844	0.477795			13.9858	736.616		13.9858	784.522		13.9655	832.195		13.9828	969.586		13.9677	1025.61
14.0086	766.518	0.407002	14.0086	843.802	0.448038	13.9619	815.539	0.433031	13.9591	856.024	0.454528	13.9716	901.552	0.478702			13.9977	736.921		13.9977	784.582		13.9774	837.443		13.9947	984.664		13.9796	1036.24
14.0206	766.64	0.407067	14.0206	843.966	0.448126	13.9738	817.349	0.433992	13.971	856.026	0.454529	13.9835	901.161	0.478495			14.0096	737.22		14.0096	784.524		13.9893	843.346		14.0066	997.828		13.9915	1046.43
14.0325	766.509	0.406998	14.0325	844.374	0.448342	13.9857	817.715	0.434187	13.9828	856.955	0.455022	13.9954	901.475	0.478661			14.0215	737.56		14.0215	784.148		14.0012	850.405		14.0185	1011.19		14.0034	1055.36
14.0444	766.354	0.406915	14.0444	844.543	0.448432	13.9976	819.195	0.434973	13.9947	858.928	0.45607	14.0073	902.927	0.479432			14.0335	737.797		14.0335	783.08		14.0131	858.49		14.0304	1023.4		14.0153	1062.81
14.0564	766.162	0.406813	14.0564	843.968	0.448126	14.0095	818.755	0.434739	14.0066	860.881	0.457107	14.0192	904.244	0.480132			14.0454	738.083		14.0454	781.873		14.025	865.955		14.0424	1035.63		14.0272	1069.45
14.0683	766.269	0.40687	14.0683	842.439	0.447314	14.0214	818.879	0.434805	14.0185	863.23	0.458354	14.0311	907.288	0.481748			14.0573	738.476		14.0573	780.377		14.0369	874.431		14.0543	1048.06		14.0391	1074.47
14.0802	766.41	0.406945	14.0802	841.505	0.446819	14.0332	818.997	0.434868	14.0304	865.55	0.459586	14.043	909.158	0.482741			14.0692	738.91		14.0692	780.349		14.0488	881.399		14.0662	1058.26		14.051	1078.26
14.0921	766.689	0.407093	14.0921	840.036	0.446038	14.0451	819.076	0.434909	14.0423	866.597	0.460142	14.0549	911.195	0.483822			14.0811	739.339		14.0811	780.157		14.0607	887.333		14.0781	1068.05		14.0629	1081.32
14.1041	767	0.407259	14.1041	841.174	0.446643	14.057	818.876	0.434803	14.0541	867.13	0.460425	14.0667	911.397	0.483929			14.093	739.802		14.093	780.782		14.0726	890.73		14.09	1074.69		14.0748	1083.54
14.116	767.291	0.407413	14.116	842.4	0.447294	14.0689	819.582	0.435178	14.066	868.354	0.461075	14.0786	913.799	0.485205			14.105	740.009		14.105	781.433		14.0845	894.512		14.1019	1078.44		14.0867	1085.18
14.1279	767.75	0.407657	14.1279	844.042	0.448166	14.0808	820.027	0.435414	14.0779	869.48	0.461673	14.0905	914.216	0.485426			14.1169	740.266		14.1169	781.671		14.0964	897.779		14.1139	1079.48		14.0986	1085.52
14.1398	768.136	0.407861	14.1398	844.996	0.448672	14.0927	821.815	0.436364	14.0898	870.072	0.461987	14.1024	916.318	0.486542			14.1288	740.376		14.1288	781.401		14.1083	901.798		14.1258	1078.49		14.1105	1083.36
14.1518	768.601	0.408108	14.1518	845.998	0.449204	14.1046	823.432	0.437222	14.1017	870.005	0.461951	14.1143	917.088	0.486951			14.1407	740.635		14.1407	781.244		14.1202	904.286		14.1377	1075.21		14.1224	1079.11
14.1637	768.843	0.408237	14.1637	846.607	0.449528	14.1165	824.905	0.438004	14.1136	869.047	0.461443	14.1262	919.289	0.48812			14.1526	740.65		14.1526	781.544		14.1321	906.396		14.1496	1070.06		14.1343	1072.48
14.1756	769.154	0.408402	14.1756	847.275	0.449882	14.1283	825.684	0.438418	14.1255	868.823	0.461324	14.1381	919.621	0.488296			14.1645	740.75		14.1645	782.073		14.144	905.404		14.1615	1062.15		14.1462	1063.15
14.1876	769.159	0.408405	14.1876	848.752	0.450666	14.1402	827.847	0.439566	14.1373	866.551	0.460117	14.15	919.104	0.488022			14.1765	740.757		14.1765	781.575		14.1559	904.136		14.1734	1051.68		14.1581	1052.76
14.1995	769.208	0.408431	14.1995	849.937	0.451296	14.1521	829.143	0.440255	14.1492	865.822	0.45973	14.1619	918.209	0.487547			14.1884	740.983		14.1884	781.41		14.1678	901.151		14.1853	1038.72		14.17	1040.56
14.2114	769.206	0.40843	14.2114	849.968	0.451312	14.164	831.128	0.441309	14.1611	864.469	0.459012	14.1738	916.421	0.486597			14.2003	741.209		14.2003	781.057		14.1797	898.276		14.1973	1025.52		14.1819	1027.49
14.2233	769.367	0.408515	14.2233	849.671	0.451155	14.1759	832.613	0.442097	14.173	864.733	0.459152	14.1857	915.562	0.486141			14.2122	741.562		14.2122	780.431		14.1916	894.276		14.2092	1009.81		14.1938	1014
14.2353	769.519	0.408596	14.2353	849.89	0.451271	14.1878	832.791	0.442192	14.1849	863.715	0.458612	14.1976	913.047	0.484806			14.2241	741.837		14.2241	781.177		14.2035	890.058		14.2211	996.087		14.2057	1001.41
14.2472	769.667	0.408674	14.2472	849.645	0.451141	14.1997	831.724	0.441625	14.1968	864.597	0.45908	14.2095	911.15	0.483799			14.2361	742.052		14.2361	781.647		14.2154	885.453		14.233	981.598		14.2176	988.39
14.2591	769.772	0.40873	14.2591	850.416	0.45155	14.2116	831.68	0.441602	14.2087	864.824	0.4592	14.2214	910.026	0.483201			14.248	742.337		14.248	783.021		14.2273	879.16		14.2449	967.406		14.2295	975.718
14.271	769.985	0.408843	14.271	851.97	0.452375	14.2234	832.216	0.441886	14.2205	865.672	0.459651	14.2333	909.812	0.483088			14.2599	742.58		14.2599	783.422		14.2392	872.858		14.2568	952.455		14.2414	963.464
14.283	770.066	0.408886	14.283	851.983	0.452382	14.2353	834.57	0.443136	14.2324	866.419	0.460048	14.2452	909.472	0.482907			14.2718	742.835		14.2718	784.163		14.2511	866.704		14.2688	938.621		14.2534	951.032
14.2949	770.328	0.409025	14.2949	851.951	0.452365	14.2472	836.773	0.444306	14.2443	867.325	0.460529	14.2571	910.534	0.483471			14.2837	742.955		14.2837	783.844		14.263	862.068		14.2807	925.587		14.2653	940.405
14.3068	770.532	0.409134	14.3068	851.42	0.452083	14.2591	839	0.445488	14.2562	866.032	0.459842	14.269	911.917	0.484205			14.2956	743.144		14.2956	783.557		14.2749	857.24		14.2926	914.209		14.2772	930.235
14.3188	770.794	0.409273	14.3188	851.125	0.451927	14.271	840.277	0.446167	14.2681	865.643	0.459635	14.2809	911.619	0.484047			14.3076	743.233		14.3076	782.307		14.2868	853.955		14.3045	903.921		14.2891	920.331
14.3307	770.894	0.409326	14.3307	850.646	0.451672	14.2829	841.288	0.446704	14.28	865.004	0.459296	14.2928	910.995	0.483716			14.3195	743.439		14.3195	781.216		14.2987	849.007		14.3164	894.939		14.301	911.645
14.3426	771.055	0.409411	14.3426	851.222	0.451978	14.2948	841.488	0.44681	14.2919	864.209	0.458874	14.3047	909.726	0.483042			14.3314	743.575		14.3314	780.377		14.3106	844.818		14.3283	886.642		14.3129	904.521
14.3545	771.377	0.409582	14.3545	852.185	0.45249	14.3067	840.39	0.446227	14.3037	863.877	0.458698	14.3166	907.705	0.481969			14.3433	743.752		14.3433	779.525		14.3225	839.759		14.3402	879.696		14.3248	899.651
14.3665	771.816	0.409816	14.3665	853.984	0.453444	14.3185	839.302	0.445649	14.3156	863.205	0.458341	14.3285	906.257	0.4812			14.3552	743.913		14.3552	779.166		14.3344	835.451		14.3522	872.435		14.3367	894.357
14.3784	772.324	0.410085	14.3784	855.536	0.454269	14.3304	837.883	0.444895	14.3275	862.273	0.457846	14.3404	904.423	0.480227			14.3672	744.217		14.3672	778.907		14.3463	831.114		14.3641	865.474		14.3486	889.841
14.3903	772.772	0.410323	14.3903	856.989	0.45504	14.3423	836.653	0.444242	14.3394	861.848	0.45762	14.3522	902.727	0.479326			14.3791	744.599		14.3791	780.076		14.3582	825.699		14.376	858.016		14.3605	883.892
14.4022	773.175	0.410537	14.4022	857.687	0.455411	14.3542	835.801	0.44379	14.3513	861.703	0.457543	14.3641	899.376	0.477547			14.391	745.204		14.391	781.271		14.3701	821.285		14.3879	851.656		14.3724	878.606
14.4142	773.469	0.410693	14.4142	857.685	0.45541	14.3661	834.726	0.443219	14.3632	862.231	0.457824	14.376	896.697	0.476124			14.4029	745.756		14.4029	783.084		14.382	816.62		14.3998	846.297		14.3843	872.739
14.4261	773.913	0.410929	14.4261	857.905	0.455527	14.378	833.918	0.44279	14.375	862.256	0.457837	14.3879	894.37	0.474888			14.4148	746.205		14.4148	784.335		14.3939	812.906		14.4117	842.232		14.3962	867.031
14.438	774.248	0.411107	14.438	857.476	0.455299	14.3899	832.05	0.441798	14.3869	861.727	0.457556	14.3998	892.907	0.474112			14.4267	746.583		14.4267	785.122		14.4058	809.144		14.4237	839.104		14.4081	861.132
14.45	774.733	0.411364	14.45	858.304	0.455738	14.4018	831.436	0.441472	14.3988	862.279	0.457849	14.4117	892.266	0.473772			14.4387	746.83		14.4387	785.133		14.4177	806.113		14.4356	835.423		14.42	856.191
14.4619	775.115	0.411567	14.4619	858.788	0.455995	14.4136	831.132	0.441311	14.4107	860.512	0.456911	14.4236	892.217	0.473745			14.4506	747.029		14.4506	784.681		14.4296	803.753		14.4475	831.673		14.4319	851.726
14.4738	775.602	0.411826	14.4738	860.055	0.456668	14.4255	831.825	0.441679	14.4226	860.111	0.456698	14.4355	892.801	0.474056			14.4625	747.296		14.4625	783.724		14.4415	801.843		14.4594	828.894		14.4438	849.066
14.4857	776.099	0.41209	14.4857	860.513	0.456911	14.4374	831.912	0.441725	14.4345	858.687	0.455942	14.4474	893.928	0.474654			14.4744	747.541		14.4744	783.508		14.4534	799.728		14.4713	826.788		14.4557	845.575
14.4977	776.548	0.412328	14.4977	861.63	0.457505	14.4493	831.912	0.441725	14.4464	857.013	0.455053	14.4593	895.096	0.475274			14.4863	747.791		14.4863	783.699		14.4654	798.154		14.4832	824.473		14.4676	842.479
14.5096	776.958	0.412546	14.5096	861.712	0.457548	14.4612	830.855	0.441164	14.4582	856.066	0.45455	14.4712	895.245	0.475353			14.4983	748.088		14.4983	784.67		14.4773	796.714		14.4951	822.786		14.4795	839.351
14.5215	777.434	0.412799	14.5215	862.832	0.458143	14.4731	829.12	0.440243	14.4701	854.191	0.453555	14.4831	895.124	0.475289			14.5102	748.28		14.5102	785.329		14.4892	794.299		14.5071	819.531		14.4914	837.759
14.5334	777.894	0.413043	14.5334	862.504	0.457969	14.485	827.428	0.439344	14.482	852.769	0.4528	14.495	894.382	0.474895			14.5221	748.324		14.5221	786.551		14.5011	792.068		14.519	816.767		14.5033	836.69
14.5454	778.128	0.413167	14.5454	862.69	0.458067	14.4969	825.041	0.438077	14.4939	851.451	0.4521	14.5069	894.553	0.474986			14.534	748.37		14.534	787.353		14.513	789.776		14.5309	814.365		14.5152	836.539
14.5573	778.464	0.413345	14.5573	862.631	0.458036	14.5087	822.924	0.436953	14.5058	849.999	0.451329	14.5188	894.799	0.475117			14.5459	748.38		14.5459	788.413		14.5249	787.46		14.5428	813.215		14.5271	836.153
14.5692	778.674	0.413457	14.5692	863.12	0.458296	14.5206	820.788	0.435818	14.5177	849.394	0.451007	14.5307	894.766	0.475099			14.5578	748.478		14.5578	788.444		14.5368	786.14		14.5547	812.002		14.539	834.976
14.5812	779.074	0.413669	14.5812	863.68	0.458593	14.5325	819.141	0.434944	14.5296	848.19	0.450368	14.5426	893.945	0.474663			14.5698	748.677		14.5698	788.799		14.5487	785.912		14.5666	811.161		14.5509	832.987
14.5931	779.298	0.413788	14.5931	864.534	0.459046	14.5444	817.995	0.434335	14.5414	846.889	0.449677	14.5545	890.977	0.473087			14.5817	748.837		14.5817	788.365		14.5606	785.422		14.5786	810.406		14.5628	830.721
14.605	779.673	0.413987	14.605	864.682	0.459125	14.5563	817.208	0.433918	14.5533	846.545	0.449495	14.5664	887.753	0.471375			14.5936	749.069		14.5936	788.51		14.5725	785.821		14.5905	810.208		14.5747	829.083
14.6169	779.96	0.41414	14.6169	863.802	0.458658	14.5682	817.249	0.433939	14.5652	845.437	0.448906	14.5783	884.619	0.469711			14.6055	749.31		14.6055	788.767		14.5844	785.893		14.6024	809.851		14.5866	828.243
14.6289	780.118	0.414224	14.6289	862.712	0.458079	14.5801	817.661	0.434158	14.5771	844.245	0.448273	14.5902	881.895	0.468265			14.6174	749.54		14.6174	788.681		14.5963	786.069		14.6143	809.565		14.5985	827.676
14.6408	780.215	0.414275	14.6408	861.738	0.457562	14.592	818.868	0.434799	14.589	844.92	0.448632	14.6021	881.012	0.467796			14.6294	749.808		14.6294	787.92		14.6082	785.585		14.6262	809.026		14.6104	827.626
14.6527	780.396	0.414371	14.6527	861.233	0.457294	14.6038	819.561	0.435167	14.6009	844.185	0.448242	14.614	880.622	0.467589			14.6413	749.992		14.6413	787.336		14.6201	784.809		14.6381	809.196		14.6223	826.584
14.6647	780.615	0.414487	14.6647	861.097	0.457221	14.6157	820.66	0.435751	14.6127	844.851	0.448595	14.6258	881.641	0.46813			14.6532	750.169		14.6532	786.908		14.632	783.369		14.65	808.733		14.6342	825.432
14.6766	780.971	0.414677	14.6766	860.482	0.456895	14.6276	822.422	0.436686	14.6246	845.212	0.448787	14.6377	882.023	0.468333			14.6651	750.279		14.6651	786.73		14.6439	782.841		14.662	808.113		14.6461	822.96
14.6885	781.573	0.414996	14.6885	860.209	0.45675	14.6395	823.782	0.437408	14.6365	844.212	0.448256	14.6496	882.05	0.468347			14.677	750.276		14.677	786.829		14.6558	782.611		14.6739	806.695		14.658	820.112
14.7004	782.081	0.415266	14.7004	859.431	0.456337	14.6514	825.036	0.438074	14.6484	843.18	0.447708	14.6615	881.012	0.467796			14.6889	750.323		14.6889	786.343		14.6677	782.544		14.6858	805.283		14.6699	816.211
14.7124	782.549	0.415515	14.7124	859.277	0.456255	14.6633	826.129	0.438654	14.6603	842.403	0.447295	14.6734	880.78	0.467673			14.7009	750.381		14.7009	786.132		14.6796	781.797		14.6977	804.016		14.6818	813.777
14.7243	783.081	0.415797	14.7243	858.847	0.456027	14.6752	825.909	0.438537	14.6722	841.331	0.446726	14.6853	879.466	0.466975			14.7128	750.372		14.7128	785.851		14.6915	781.285		14.7096	803.444		14.6937	811.526
14.7362	783.64	0.416094	14.7362	858.385	0.455781	14.6871	825.622	0.438385	14.6841	841.062	0.446584	14.6972	877.851	0.466118			14.7247	750.386		14.7247	785.623		14.7034	780.473		14.7215	803.405		14.7056	811.353
14.7481	784.187	0.416384	14.7481	858.494	0.455839	14.6989	825.513	0.438327	14.6959	840.944	0.446521	14.7091	878.157	0.46628			14.7366	750.547		14.7366	784.661		14.7153	780.465		14.7335	803.173		14.7176	811.012
14.7601	784.788	0.416703	14.7601	858.612	0.455902	14.7108	825.755	0.438456	14.7078	841.904	0.447031	14.721	877.983	0.466188			14.7485	750.799		14.7485	783.503		14.7272	780.156		14.7454	802.957		14.7295	811.043
14.772	785.285	0.416967	14.772	858.635	0.455914	14.7227	826.562	0.438884	14.7197	842.721	0.447464	14.7329	878.754	0.466597			14.7604	751.11		14.7604	782.366		14.7391	780.796		14.7573	803.014		14.7414	811.246
14.7839	786.068	0.417383	14.7839	858.508	0.455847	14.7346	827.362	0.439309	14.7316	843.992	0.448139	14.7448	878.925	0.466688			14.7724	751.506		14.7724	781.142		14.751	780.256		14.7692	802.25		14.7533	811.397
14.7959	786.577	0.417653	14.7959	858.993	0.456104	14.7465	829.186	0.440278	14.7435	844.312	0.448309	14.7567	879.69	0.467094			14.7843	751.951		14.7843	780.323		14.7629	780.854		14.7811	803.031		14.7652	811.219
14.8078	787.306	0.41804	14.8078	859.372	0.456306	14.7584	829.879	0.440645	14.7554	844.834	0.448586	14.7686	879.332	0.466904			14.7962	752.184		14.7962	779.94		14.7748	780.202		14.793	803.352		14.7771	810.741
14.8197	787.76	0.418282	14.8197	859.319	0.456277	14.7703	830.249	0.440842	14.7673	843.827	0.448052	14.7805	878.834	0.466639			14.8081	752.502		14.8081	780.269		14.7867	779.787		14.8049	804.67		14.789	810.311
14.8316	788.345	0.418592	14.8316	859.794	0.45653	14.7822	831.041	0.441263	14.7791	843.518	0.447888	14.7924	878.837	0.466641			14.82	752.788		14.82	781.073		14.7986	778.93		14.8169	805.384		14.8009	810.171
14.8436	788.867	0.418869	14.8436	859.018	0.456118	14.794	831.398	0.441452	14.791	843.012	0.447619	14.8043	879.973	0.467244			14.832	753.2		14.832	782.27		14.8105	778.512		14.8288	804.723		14.8128	810.511
14.8555	789.626	0.419272	14.8555	858.037	0.455597	14.8059	831.493	0.441503	14.8029	843.222	0.447731	14.8162	880.253	0.467393			14.8439	753.734		14.8439	784.143		14.8224	777.622		14.8407	803.729		14.8247	810.946
14.8674	790.581	0.419779	14.8674	856.416	0.454736	14.8178	831.938	0.441739	14.8148	843.426	0.447838	14.8281	881.417	0.468011			14.8558	754.319		14.8558	785.614		14.8343	777.25		14.8526	802.896		14.8366	811.255
14.8793	791.681	0.420364	14.8793	854.02	0.453464	14.8297	832.193	0.441874	14.8267	844.907	0.448625	14.84	882.732	0.468709			14.8677	754.893		14.8677	787.564		14.8462	776.774		14.8645	801.832		14.8485	811.312
14.8913	792.706	0.420907	14.8913	852.15	0.452471	14.8416	831.795	0.441663	14.8386	845.761	0.449078	14.8519	883.782	0.469267			14.8796	755.504		14.8796	789.344		14.8581	776.612		14.8764	801.518		14.8604	811.628
14.9032	793.745	0.421459	14.9032	851.142	0.451936	14.8535	830.796	0.441133	14.8505	846.866	0.449665	14.8638	885.503	0.47018			14.8915	756.071		14.8915	790.359		14.87	777.19		14.8884	801.463		14.8723	811.499
14.9151	794.767	0.422002	14.9151	850.906	0.451811	14.8654	829.497	0.440443	14.8623	847.258	0.449873	14.8757	887.755	0.471376			14.9035	756.717		14.9035	791.011		14.8819	778.042		14.9003	801.608		14.8842	811.03
14.9271	795.849	0.422576	14.9271	850.884	0.451799	14.8773	828.211	0.43976	14.8742	847.001	0.449737	14.8876	889.823	0.472474			14.9154	757.546		14.9154	791.755		14.8938	779.538		14.9122	801.816		14.8961	810.234
14.939	797.286	0.423339	14.939	851.693	0.452228	14.8892	826.945	0.439087	14.8861	847.513	0.450009	14.8995	891.114	0.47316			14.9273	758.286		14.9273	792.546		14.9057	779.849		14.9241	802.231		14.908	810.493
14.9509	798.578	0.424025	14.9509	852.534	0.452675	14.901	825.979	0.438575	14.898	847.919	0.450224	14.9113	892.785	0.474047			14.9392	759.172		14.9392	793.122		14.9176	779.803		14.936	802.123		14.9199	810.357
14.9628	800.072	0.424819	14.9628	853.827	0.453361	14.9129	824.634	0.437861	14.9099	848.825	0.450705	14.9232	893.394	0.47437			14.9511	760.064		14.9511	794.334		14.9295	778.47		14.9479	802.425		14.9318	811.715
14.9748	801.472	0.425562	14.9748	854.863	0.453911	14.9248	824.073	0.437562	14.9218	849.154	0.45088	14.9351	893.026	0.474175			14.9631	761.016		14.9631	795.449		14.9414	778.24		14.9598	801.835		14.9437	812.695
14.9867	803.293	0.426529	14.9867	855.67	0.45434	14.9367	823.853	0.437446	14.9336	849.138	0.450872	14.947	892.366	0.473825			14.975	761.844		14.975	796.472		14.9533	777.576		14.9718	802.011		14.9556	813.336
14.9986	805.077	0.427476	14.9986	857.168	0.455135	14.9486	825.132	0.438125	14.9455	849.187	0.450897	14.9589	892.491	0.473891			14.9869	762.756		14.9869	796.823		14.9652	778.544		14.9837	801.975		14.9675	813.522
[truncated: 1,724 more rows]

## Sheet: Fig 6 Dislocation Density
Cu 1 km/s data			Cu 1.5 km/s data			Cu 2 km/s data				Cu-3Ta 1 km/s data			Cu-3Ta 1.5 km/s data			Cu-3Ta 2 km/s data
[truncated: 980 more rows]

[truncated: 5 more sheets: Fig 7 (111) position Cu-3Ta Sim, Supp Fig 2 Part Vel Time Hist, Supp Fig 6 Grain Size Distr, Supp Fig 11 Hardness Thru Thick, Supp Fig 13 MD XRD Time evol]
